# Supplementary material for: Genomic and transcriptomic alterations associated with drug vulnerabilities and prognosis in adenocarcinoma at the gastroesophageal junction
Source: Nat Commun. 2020 Nov 30;11:6091. doi: 10.1038/s41467-020-19949-6 (PMC7705019; doi:10.1038/s41467-020-19949-6)
Supplement: Supplementary file 4 — Supplementary Data 1 [file 41467_2020_19949_MOESM4_ESM.xlsx]

## Sheet: Supplementary Data 1
Supplementary Data 1. CIN-realted genomic features of 124 Chinese patients inferred from their WGS data
Sample	Gene_level_CNV	WGD	Kataegis	Ploidy	Autosome_LOH (%)	Chromothripsis
T100	148	Yes	No	4.79223	93.2615	Yes
T104	1589	Yes	Yes	3.30897	37.2785	Yes
T106	660	Yes	No	3.43501	14.5346	No
T107	368	No	Yes	2.53577	15.8078	Yes
T108	1238	Yes	Yes	3.1465	21.8138	No
T11	795	Yes	Yes	2.58966	55.1724	Yes
T112	864	No	Yes	1.84678	5.46897	No
T115	488	Yes	Yes	3.04646	35.6044	Yes
T125	249	Yes	No	3.54582	26.7057	Yes
T126	112	Yes	No	2.32028	45.4854	No
T128	52	Yes	Yes	2.42355	54.8833	Yes
T13	984	Yes	Yes	2.62517	40.6381	Yes
T130	31	No	No	1.98925	13.3766	Yes
T131	46	Yes	Yes	2.16549	47.7796	Yes
T133	120	No	No	1.86821	25.2536	Yes
T138	617	No	Yes	2.0159	27.2271	Yes
T140	59	No	No	2.06185	4.93621	No
T141	251	No	No	1.68058	45.2231	Yes
T142	36	No	Yes	2.02772	4.93595	No
T145	1253	Yes	Yes	3.67653	49.9856	Yes
T148	689	No	No	1.90943	40.1554	Yes
T153	914	No	No	1.43426	68.4833	No
T156	176	No	No	1.7034	26.3954	Yes
T157	690	Yes	Yes	2.50693	39.1117	Yes
T162	360	No	No	1.92036	14.7931	No
T163	328	No	Yes	1.77343	50.5734	Yes
T166	679	Yes	No	3.41557	42.5527	Yes
T167	382	Yes	Yes	3.16663	54.9222	Yes
T18	256	Yes	Yes	2.63376	42.4819	Yes
T212	1490	Yes	No	3.3669	24.66	Yes
T236	348	No	Yes	1.9053	5.30531	Yes
T24	525	No	No	1.95645	25.7008	No
T244	406	No	Yes	1.9745	38.3602	Yes
T245	949	Yes	No	3.37933	24.1473	Yes
T247	0	Yes	Yes	3.2984	46.4965	Yes
T249	225	Yes	Yes	2.80008	60.8608	Yes
T250	791	No	No	1.95407	0.000976781	Yes
T252	384	Yes	No	2.56427	27.1359	No
T256	1692	Yes	Yes	2.53307	54.2707	Yes
T258	120	Yes	Yes	2.97932	24.0935	No
T26	298	No	Yes	1.90977	36.9583	No
T260	1089	No	No	1.50757	67.0037	Yes
T261	514	No	No	1.98004	6.11992	No
T263	44	No	No	1.82702	28.1775	No
T264	779	Yes	Yes	3.9207	22.3021	Yes
T265	637	No	No	1.84645	23.9727	No
T267	1010	Yes	Yes	3.15698	35.5991	Yes
T269	62	Yes	No	2.77059	45.5149	Yes
T270	2630	Yes	No	2.74087	39.2541	No
T271	1171	Yes	Yes	3.90017	30.726	No
T272	435	Yes	Yes	3.92335	19.9963	No
T274	490	Yes	No	3.06364	27.23	Yes
T275	1834	Yes	Yes	3.16581	34.1823	Yes
T279	794	Yes	No	3.3907	32.8776	Yes
T280	936	Yes	Yes	3.17294	41.7345	Yes
T281	339	Yes	Yes	3.23724	4.11318	Yes
T282	636	Yes	Yes	2.78438	27.0082	Yes
T284	185	No	Yes	2.01213	1.44887	No
T285	1050	Yes	Yes	2.85407	24.8391	No
T287	620	Yes	No	2.37007	44.9048	Yes
T288	1369	Yes	Yes	3.26597	30.2318	Yes
T29	111	Yes	Yes	3.87439	37.8548	No
T291	618	No	Yes	1.72982	34.3907	Yes
T292	159	No	No	1.92739	8.16455	No
T294	1228	No	Yes	1.88452	36.5195	No
T295	2135	No	Yes	1.68916	44.7724	Yes
T297	627	Yes	Yes	2.27522	46.6889	Yes
T300	1021	Yes	Yes	3.07255	57.5045	Yes
T301	470	No	Yes	1.72927	37.3665	No
T304	1482	Yes	Yes	2.95769	34.7535	Yes
T305	192	Yes	Yes	2.75526	31.7311	No
T306	420	Yes	Yes	3.40064	39.7797	Yes
T308	599	Yes	Yes	3.36111	20.5168	Yes
T310	0	No	No	2	0.0519318	No
T312	31	Yes	Yes	3.0683	36.5029	Yes
T313	0	No	No	2.0443	9.30085	No
T314	0	Yes	Yes	2.7764	49.9774	Yes
T315	479	Yes	Yes	2.75761	49.6403	Yes
T316	310	Yes	Yes	2.61564	37.5881	Yes
T317	327	No	No	2.04309	38.0322	No
T318	330	No	Yes	2.06565	6.03701	Yes
T319	416	Yes	Yes	3.35706	45.0459	Yes
T321	89	Yes	No	2.13502	48.7187	Yes
T323	427	Yes	Yes	3.43898	31.2956	No
T325	128	Yes	No	2.93164	41.1896	No
T327	1045	Yes	Yes	2.70679	46.1869	Yes
T328	510	Yes	No	3.56582	32.5353	No
T329	326	No	No	2.07835	42.0829	Yes
T330	114	Yes	Yes	2.86987	28.1343	Yes
T331	108	No	No	1.86203	6.46267	No
T332	21	No	Yes	1.98002	31.9373	No
T333	2226	Yes	No	2.85786	36.367	Yes
T335	740	Yes	No	2.73047	49.2367	Yes
T337	0	Yes	Yes	2.31059	60.7986	No
T339	285	Yes	Yes	2.65415	32.6654	Yes
T346	2	Yes	Yes	3.71264	25.7869	Yes
T35	1285	Yes	Yes	2.45459	46.2174	Yes
T39	791	No	Yes	2.20233	36.3674	Yes
T40	0	No	No	2.14645	4.50374	No
T41	0	No	No	2	4.79078	No
T43	0	No	No	2	4.81243	No
T49	1320	Yes	Yes	3.74084	36.6522	Yes
T51	492	Yes	Yes	2.52159	63.68	No
T52	137	No	No	2.20322	24.3673	Yes
T55	234	No	No	2.09378	5.77831	No
T57	108	No	Yes	1.97884	27.5478	Yes
T58	586	No	No	1.8342	38.6821	Yes
T59	1120	Yes	Yes	2.48823	37.6554	Yes
T6	0	No	No	2	4.65012	No
T63	354	Yes	Yes	3.68871	52.0025	Yes
T65	163	No	Yes	2.07561	25.0442	Yes
T67	145	Yes	Yes	3.16046	38.948	Yes
T68	512	No	No	1.99843	5.55573	No
T7	706	Yes	Yes	3.19264	26.8422	No
T70	668	No	Yes	1.40197	67.4039	Yes
T72	834	Yes	Yes	3.57251	30.3139	No
T75	623	Yes	No	3.3845	51.3318	Yes
T79	64	No	No	2.04249	4.73569	No
T80	1595	Yes	Yes	3.62366	49.3903	Yes
T81	940	Yes	No	3.04015	41.7414	No
T82	96	No	Yes	1.72488	49.9269	Yes
T84	647	Yes	Yes	2.43725	55.6493	No
T88	0	No	No	2	4.87821	No
T92	67	Yes	Yes	3.07726	51.8467	Yes
