# Supplementary material for: Genomic and transcriptomic alterations associated with drug vulnerabilities and prognosis in adenocarcinoma at the gastroesophageal junction
Source: Nat Commun. 2020 Nov 30;11:6091. doi: 10.1038/s41467-020-19949-6 (PMC7705019; doi:10.1038/s41467-020-19949-6)
Supplement: Supplementary file 5 — Supplementary Data 2 [file 41467_2020_19949_MOESM5_ESM.xlsx]

## Sheet: Supplementary Data 2
Supplementary Data 2. SVs identified in each ACGEJ sample
Sample	SV type*	No. of SVs
T100	DEL	160
T100	INV	662
T100	TANDEM	52
T100	TRA	143
T104	DEL	224
T104	INV	1220
T104	TANDEM	137
T104	TRA	310
T106	DEL	163
T106	INS	1
T106	INV	687
T106	TANDEM	54
T106	TRA	4799
T107	DEL	185
T107	INS	1
T107	INV	832
T107	TANDEM	64
T107	TRA	204
T108	DEL	180
T108	INV	849
T108	TANDEM	52
T108	TRA	218
T11	DEL	30
T11	INV	316
T11	TANDEM	69
T11	TRA	140
T112	DEL	2
T112	INV	52
T112	TANDEM	9
T112	TRA	31
T115	DEL	230
T115	INV	988
T115	TANDEM	99
T115	TRA	177
T125	DEL	33
T125	INV	491
T125	TANDEM	65
T125	TRA	284
T126	DEL	4
T126	INV	51
T126	TANDEM	4
T126	TRA	22
T128	DEL	17
T128	INV	210
T128	TANDEM	30
T128	TRA	48
T13	DEL	34
T13	INV	427
T13	TANDEM	37
T13	TRA	446
T130	DEL	2
T130	INV	28
T130	TANDEM	5
T130	TRA	24
T131	DEL	19
T131	INV	100
T131	TANDEM	12
T131	TRA	18
T133	DEL	6
T133	INV	197
T133	TANDEM	11
T133	TRA	5
T138	DEL	47
T138	INV	510
T138	TANDEM	134
T138	TRA	81
T140	INV	30
T140	TRA	206
T141	DEL	20
T141	INV	275
T141	TANDEM	18
T141	TRA	71
T142	DEL	3
T142	INV	59
T142	TANDEM	9
T142	TRA	4
T145	DEL	37
T145	INV	223
T145	TANDEM	30
T145	TRA	14
T148	DEL	40
T148	INV	485
T148	TANDEM	76
T148	TRA	250
T153	DEL	45
T153	INV	333
T153	TANDEM	42
T153	TRA	217
T156	DEL	1
T156	INV	50
T156	TANDEM	3
T156	TRA	24
T157	DEL	128
T157	INV	1045
T157	TANDEM	197
T157	TRA	476
T162	INV	13
T162	TANDEM	1
T162	TRA	100
T163	DEL	4
T163	INV	100
T163	TANDEM	13
T163	TRA	12
T166	DEL	26
T166	INV	167
T166	TANDEM	17
T166	TRA	182
T167	DEL	42
T167	INV	370
T167	TANDEM	85
T167	TRA	56
T18	DEL	46
T18	INV	544
T18	TANDEM	130
T18	TRA	253
T212	DEL	11
T212	INV	246
T212	TANDEM	43
T212	TRA	245
T236	DEL	6
T236	INV	72
T236	TANDEM	4
T236	TRA	67
T24	DEL	19
T24	INV	221
T24	TANDEM	27
T24	TRA	74
T244	DEL	5
T244	INV	121
T244	TANDEM	18
T244	TRA	76
T245	DEL	26
T245	INV	475
T245	TANDEM	64
T245	TRA	383
T247	DEL	40
T247	INV	253
T247	TANDEM	22
T247	TRA	165
T249	DEL	42
T249	INV	230
T249	TANDEM	16
T249	TRA	108
T250	DEL	11
T250	INV	35
T250	TRA	66
T252	DEL	38
T252	INV	522
T252	TANDEM	105
T252	TRA	167
T256	DEL	85
T256	INV	1310
T256	TANDEM	151
T256	TRA	481
T258	DEL	155
T258	INV	685
T258	TANDEM	90
T258	TRA	361
T26	DEL	7
T26	INV	105
T26	TANDEM	4
T26	TRA	33
T260	DEL	22
T260	INV	559
T260	TANDEM	124
T260	TRA	340
T261	DEL	3
T261	INV	74
T261	TANDEM	5
T261	TRA	55
T263	DEL	7
T263	INV	96
T263	TANDEM	12
T263	TRA	227
T264	DEL	208
T264	INV	1013
T264	TANDEM	57
T264	TRA	286
T265	DEL	1
T265	INV	170
T265	TANDEM	18
T265	TRA	134
T267	DEL	158
T267	INV	824
T267	TANDEM	102
T267	TRA	370
T269	DEL	39
T269	INV	170
T269	TANDEM	18
T269	TRA	158
T270	DEL	41
T270	INV	685
T270	TANDEM	119
T270	TRA	298
T271	DEL	25
T271	INV	237
T271	TANDEM	27
T271	TRA	94
T272	DEL	318
T272	INV	862
T272	TANDEM	123
T272	TRA	192
T274	DEL	50
T274	INV	211
T274	TANDEM	12
T274	TRA	319
T275	DEL	27
T275	INV	437
T275	TANDEM	93
T275	TRA	278
T279	DEL	16
T279	INV	399
T279	TANDEM	43
T279	TRA	164
T280	DEL	15
T280	INV	241
T280	TANDEM	31
T280	TRA	133
T281	DEL	18
T281	INV	184
T281	TANDEM	16
T281	TRA	93
T282	DEL	30
T282	INV	182
T282	TANDEM	22
T282	TRA	528
T284	DEL	173
T284	INV	716
T284	TANDEM	41
T284	TRA	160
T285	DEL	32
T285	INV	244
T285	TANDEM	14
T285	TRA	115
T287	DEL	88
T287	INV	393
T287	TANDEM	53
T287	TRA	499
T288	DEL	30
T288	INV	595
T288	TANDEM	132
T288	TRA	159
T29	DEL	42
T29	INV	218
T29	TANDEM	9
T29	TRA	85
T291	DEL	26
T291	INV	364
T291	TANDEM	53
T291	TRA	205
T292	DEL	6
T292	INV	57
T292	TANDEM	2
T292	TRA	19
T294	DEL	47
T294	INV	361
T294	TANDEM	58
T294	TRA	362
T295	DEL	65
T295	INV	603
T295	TANDEM	61
T295	TRA	28
T297	DEL	6
T297	INV	137
T297	TANDEM	14
T297	TRA	122
T300	DEL	201
T300	INV	1072
T300	TANDEM	93
T300	TRA	375
T301	DEL	2
T301	INV	56
T301	TANDEM	9
T301	TRA	66
T304	DEL	29
T304	INV	693
T304	TANDEM	104
T304	TRA	327
T305	DEL	58
T305	INV	294
T305	TANDEM	36
T305	TRA	273
T306	DEL	28
T306	INV	241
T306	TANDEM	20
T306	TRA	207
T308	DEL	48
T308	INV	341
T308	TANDEM	54
T308	TRA	379
T310	TRA	46
T312	DEL	50
T312	INV	298
T312	TANDEM	50
T312	TRA	79
T313	DEL	4
T313	INV	76
T313	TANDEM	4
T313	TRA	205
T314	DEL	75
T314	INV	346
T314	TANDEM	36
T314	TRA	48
T315	DEL	118
T315	INV	384
T315	TANDEM	42
T315	TRA	223
T316	DEL	12
T316	INV	191
T316	TANDEM	23
T316	TRA	203
T317	DEL	6
T317	INV	73
T317	TANDEM	4
T317	TRA	77
T318	DEL	170
T318	INV	802
T318	TANDEM	41
T318	TRA	279
T319	DEL	18
T319	INV	262
T319	TANDEM	14
T319	TRA	117
T321	DEL	20
T321	INV	282
T321	TANDEM	29
T321	TRA	126
T323	DEL	137
T323	INV	593
T323	TANDEM	64
T323	TRA	104
T325	DEL	78
T325	INV	1869
T325	TANDEM	453
T325	TRA	309
T327	DEL	25
T327	INV	627
T327	TANDEM	111
T327	TRA	203
T328	DEL	31
T328	INV	235
T328	TANDEM	17
T328	TRA	67
T329	DEL	8
T329	INV	152
T329	TANDEM	22
T329	TRA	72
T330	DEL	78
T330	INV	571
T330	TANDEM	129
T330	TRA	90
T331	INV	29
T331	TRA	64
T332	DEL	13
T332	INV	73
T332	TANDEM	11
T332	TRA	112
T333	DEL	212
T333	INV	1219
T333	TANDEM	199
T333	TRA	181
T335	DEL	42
T335	INV	335
T335	TANDEM	18
T335	TRA	123
T337	DEL	23
T337	INV	320
T337	TANDEM	47
T337	TRA	275
T339	DEL	17
T339	INV	181
T339	TANDEM	18
T339	TRA	227
T346	DEL	12
T346	INV	143
T346	TANDEM	16
T346	TRA	96
T35	DEL	121
T35	INV	727
T35	TANDEM	123
T35	TRA	252
T39	DEL	5
T39	INV	92
T39	TANDEM	13
T39	TRA	253
T40	DEL	1
T40	INV	50
T40	TANDEM	9
T40	TRA	161
T41	INV	1
T41	TANDEM	1
T41	TRA	428
T43	INV	1
T43	TANDEM	1
T49	DEL	20
T49	INV	191
T49	TANDEM	21
T49	TRA	85
T51	DEL	52
T51	INV	322
T51	TANDEM	31
T51	TRA	98
T52	DEL	67
T52	INV	293
T52	TANDEM	49
T52	TRA	235
T55	DEL	2
T55	INV	28
T55	TANDEM	2
T55	TRA	24
T57	DEL	6
T57	INV	138
T57	TANDEM	27
T57	TRA	68
T58	DEL	28
T58	INV	307
T58	TANDEM	19
T58	TRA	43
T59	DEL	67
T59	INV	750
T59	TANDEM	155
T59	TRA	178
T6	DEL	75
T6	INV	404
T6	TANDEM	1
T6	TRA	135
T63	DEL	73
T63	INV	316
T63	TANDEM	31
T63	TRA	105
T65	DEL	14
T65	INV	162
T65	TANDEM	21
T65	TRA	33
T67	DEL	13
T67	INV	79
T67	TANDEM	3
T67	TRA	91
T68	DEL	2
T68	INV	24
T68	TANDEM	2
T68	TRA	1001
T7	DEL	8
T7	INV	65
T7	TANDEM	4
T7	TRA	21
T70	DEL	39
T70	INV	179
T70	TANDEM	22
T70	TRA	61
T72	DEL	82
T72	INV	549
T72	TANDEM	77
T72	TRA	453
T75	DEL	8
T75	INV	131
T75	TANDEM	15
T75	TRA	55
T79	INV	3
T79	TRA	4
T80	DEL	150
T80	INV	620
T80	TANDEM	36
T80	TRA	606
T81	DEL	101
T81	INV	515
T81	TANDEM	29
T81	TRA	243
T82	DEL	36
T82	INV	295
T82	TANDEM	32
T82	TRA	251
T84	DEL	11
T84	INV	69
T84	TANDEM	6
T84	TRA	43
T88	DEL	1
T88	INV	1
T88	TANDEM	1
T88	TRA	2
T92	DEL	184
T92	INS	1
T92	INV	836
T92	TANDEM	67
T92	TRA	218
*DEL, deletion; INV, invertion; TRA, translocation; INS, insertion; TANDEM, tandem duplication
