# Supplementary material for: Genomic and transcriptomic alterations associated with drug vulnerabilities and prognosis in adenocarcinoma at the gastroesophageal junction
Source: Nat Commun. 2020 Nov 30;11:6091. doi: 10.1038/s41467-020-19949-6 (PMC7705019; doi:10.1038/s41467-020-19949-6)
Supplement: Supplementary file 6 — Supplementary Data 3 [file 41467_2020_19949_MOESM6_ESM.xlsx]

## Sheet: Supplementary Data 3
Supplementary Data 3. Significantly mutated potential CTCF binding sites (hg19 coordinates)
Chrom	Start	End	No. of SNVs	No. of Signature 17 SNVs	No. of mutated samples	FDR q*
1	101972285	101972324	3	2	2	0.00329371
1	105323286	105323325	4	3	4	1.29477e-05
1	108325001	108325040	2	0	2	0.00448211
1	111575082	111575121	3	0	3	0.000114417
1	120925578	120925617	1	0	1	0.0257993
1	14287048	14287087	2	1	2	0.00410016
1	157339876	157339915	2	2	2	0.00582873
1	157459323	157459362	4	4	3	0.00541102
1	157466006	157466045	2	1	2	0.00582873
1	157961913	157961952	2	1	2	0.00651298
1	158968638	158968677	3	2	2	0.00659607
1	165362291	165362330	2	0	2	0.00829467
1	165562347	165562386	5	3	5	1.60129e-08
1	167684836	167684875	2	0	2	0.00313898
1	173389643	173389682	2	2	2	0.00295952
1	173389651	173389690	2	2	2	0.00259455
1	176850295	176850334	2	2	2	0.0118527
1	179784058	179784097	2	1	2	0.00520153
1	181394235	181394274	2	1	2	0.0025686
1	183654413	183654452	3	1	3	4.35799e-05
1	184774878	184774917	2	1	2	0.00339812
1	192415153	192415192	5	3	5	5.20414e-08
1	196117692	196117731	2	2	2	0.0154176
1	222628630	222628669	2	1	2	0.00346502
1	226796596	226796635	1	0	1	0.00535293
1	226796605	226796644	1	0	1	0.00571344
1	236267095	236267134	4	3	4	6.33034e-06
1	237970243	237970282	3	2	3	0.00010571
1	241051506	241051545	2	2	2	0.00864661
1	244766894	244766933	4	1	4	7.99269e-07
1	24525930	24525969	4	1	4	1.33686e-06
1	27989828	27989867	3	2	3	0.00161841
1	40072019	40072058	3	0	3	3.76242e-05
1	5570097	5570136	5	3	5	2.72142e-06
1	5570105	5570144	5	3	5	2.41431e-06
1	64712187	64712226	2	1	2	0.00135822
1	66153524	66153563	4	2	4	0.00012
1	66424701	66424740	3	1	3	0.00389914
1	70203439	70203478	2	2	2	0.00595519
1	76619974	76620013	3	2	3	0.00829467
1	78596622	78596661	2	2	2	0.00253802
10	101320459	101320498	2	0	2	0.00318104
10	113897310	113897349	2	0	2	0.00305302
10	116889712	116889751	2	1	2	0.00295952
10	28530893	28530932	2	2	2	0.00366091
10	52770842	52770881	2	2	2	0.00405812
10	61385938	61385977	3	2	3	7.24076e-05
10	65479910	65479949	2	1	2	0.00261547
10	67940656	67940695	3	2	3	0.00780647
10	68691289	68691328	2	1	2	0.00585644
10	78307292	78307331	2	2	2	0.00305235
10	85631409	85631448	2	2	2	0.0105812
10	86297345	86297384	3	3	3	4.41704e-05
10	91020276	91020315	4	2	4	4.30619e-05
10	9344300	9344339	2	1	2	0.0105812
10	9373676	9373715	9	5	9	1.75232e-14
11	102811874	102811913	2	2	2	0.00294296
11	102811882	102811921	2	2	2	0.00295952
11	110072218	110072257	3	2	2	0.00472122
11	110072226	110072265	3	2	2	0.00405812
11	123382115	123382154	2	1	2	0.00651019
11	123451417	123451456	2	0	2	0.00278572
11	123451436	123451475	2	0	2	0.00307197
11	123942226	123942265	5	4	5	1.08617e-07
11	14271057	14271096	6	3	5	2.75894e-08
11	15230336	15230375	6	4	6	1.46956e-10
11	18265475	18265514	2	1	2	0.00360285
11	18753675	18753714	2	1	2	0.00211891
11	19575455	19575494	2	0	2	0.00368425
11	22326066	22326105	5	4	5	6.9054e-08
11	26298545	26298584	3	0	3	0.00645101
11	33384081	33384120	3	3	3	5.73523e-05
11	35507412	35507451	2	1	2	0.00295952
11	4658291	4658330	3	2	3	0.000333119
11	48329503	48329542	9	8	9	5.20501e-16
11	49547975	49548014	2	0	2	0.00963062
11	6400654	6400693	2	2	2	0.00211673
11	85306502	85306541	2	1	2	0.0023905
11	87063927	87063966	2	1	2	0.00327424
11	87063956	87063995	2	1	2	0.00315797
11	98886759	98886798	6	0	6	5.07374e-09
12	104026541	104026580	3	3	3	0.00735726
12	104595151	104595190	2	1	2	0.00267641
12	106676334	106676373	2	1	2	0.00147009
12	117805001	117805040	2	2	2	0.0049352
12	122120123	122120162	2	0	2	0.00333061
12	130532011	130532050	2	0	2	0.00535293
12	25283797	25283836	3	3	3	0.000192706
12	30960548	30960587	2	2	2	0.00417995
12	34276221	34276260	6	3	4	1.78052e-05
12	38722295	38722334	3	0	2	0.00373639
12	4386264	4386303	2	2	2	0.0031623
12	68337252	68337291	2	1	2	0.00256872
12	7791435	7791474	5	5	5	8.40493e-08
12	7791443	7791482	5	5	5	7.67678e-08
12	85268507	85268546	3	2	3	0.000494889
12	85423396	85423435	3	0	3	0.000153364
12	86314296	86314335	3	2	3	0.000212559
12	88242195	88242234	3	3	3	8.60535e-05
12	91720385	91720424	2	2	2	0.00275273
13	109614053	109614092	8	0	8	1.29267e-13
13	110874743	110874782	2	2	2	0.00395944
13	36552826	36552865	5	1	4	2.83722e-05
13	36857153	36857192	3	1	3	0.0084991
13	54356707	54356746	2	1	2	0.0133724
13	66212886	66212925	3	1	2	0.0166895
13	67812592	67812631	4	0	4	1.72674e-05
13	70111777	70111816	5	3	5	1.79634e-07
13	70431531	70431570	4	0	4	5.19563e-06
13	71142874	71142913	2	2	2	0.00425791
13	71142877	71142916	2	2	2	0.00388934
13	78695792	78695831	2	1	2	0.00794342
13	85470443	85470482	3	2	3	0.00794342
13	86380873	86380912	6	3	6	1.06183e-07
13	86380876	86380915	6	3	6	1.02431e-07
13	92839818	92839857	2	1	2	0.00963062
13	96130930	96130969	2	2	2	0.00273086
14	106725102	106725141	2	0	2	0.0104001
14	29104789	29104828	2	1	2	0.0109804
14	52246977	52247016	3	2	3	0.000265249
14	54814893	54814932	2	1	2	0.00334198
14	66826321	66826360	2	1	2	0.00256872
14	81453940	81453979	2	1	2	0.00336523
14	82456787	82456826	5	4	5	1.50746e-05
14	87370011	87370050	2	1	2	0.00381361
14	88411505	88411544	2	0	2	0.00120162
14	95015911	95015950	3	3	3	8.27271e-05
15	20192820	20192859	2	0	2	0.0105812
15	22387660	22387699	7	0	7	0.000853825
15	27134630	27134669	3	2	3	0.000354266
15	49154193	49154232	2	0	2	0.00295952
15	50437759	50437798	3	3	3	5.64546e-05
15	53027851	53027890	5	4	5	9.74319e-09
15	61459778	61459817	2	0	2	0.00334198
15	61459781	61459820	2	0	2	0.00295952
15	62127862	62127901	3	3	3	9.41327e-05
15	75978703	75978742	1	0	1	0.00182232
15	81773078	81773117	3	1	3	0.000126458
15	83917320	83917359	5	3	5	1.54815e-07
15	93340549	93340588	2	1	2	0.00188459
15	99062475	99062514	2	2	2	0.010045
16	18015613	18015652	3	0	3	0.000303665
16	18015621	18015660	3	0	3	0.000339587
16	20397233	20397272	3	2	3	0.000265249
16	31880082	31880121	4	3	4	5.07514e-06
16	31880085	31880124	4	3	4	4.80537e-06
16	50699446	50699485	3	3	3	0.000196209
16	55499199	55499238	6	3	6	1.44517e-09
16	71446792	71446831	4	3	4	1.54285e-06
16	75233381	75233420	2	0	2	0.00174133
16	75233389	75233428	2	0	2	0.00178828
16	77618303	77618342	2	1	2	0.00650457
17	10519994	10520033	2	1	2	0.00224371
17	10520002	10520041	2	1	2	0.00224371
17	10748630	10748669	3	0	3	1.88265e-05
17	10748660	10748699	2	0	2	0.00200976
17	12927945	12927984	2	1	2	0.00858873
17	159195	159234	2	0	2	0.00299279
17	18044716	18044755	2	1	2	0.00119453
17	31325505	31325544	2	2	2	0.0052032
17	32106300	32106339	3	1	3	0.000313736
17	32747475	32747514	3	2	3	0.000156024
17	39804300	39804339	3	1	2	0.00304751
17	4316652	4316691	2	1	2	0.00320834
17	4316660	4316699	2	1	2	0.00350441
17	48074098	48074137	2	2	2	0.00247766
17	50184176	50184215	3	2	3	0.000323902
17	5490930	5490969	2	1	2	0.00295952
17	55038456	55038495	4	1	4	9.30978e-07
17	63195042	63195081	2	0	2	0.00313663
17	6325496	6325535	2	1	2	0.00227829
17	9648392	9648431	3	1	3	0.000126458
18	30812164	30812203	2	2	2	0.00459665
18	33530513	33530552	2	2	2	0.00223273
18	34965973	34966012	4	4	4	7.99269e-07
18	49194662	49194701	2	0	2	0.0142135
18	58352242	58352281	2	2	2	0.00561355
18	58352263	58352302	2	2	2	0.00645665
18	839498	839537	3	1	3	0.000218223
18	8654676	8654715	5	4	5	3.94127e-07
19	17966543	17966582	2	1	2	0.00239576
19	58740817	58740856	2	0	2	0.00459665
2	10212867	10212906	2	0	2	0.00137533
2	103456557	103456596	2	0	2	0.00833901
2	110267866	110267905	1	0	1	0.0455986
2	130607310	130607349	5	4	5	3.43621e-08
2	138596225	138596264	2	0	2	0.00295952
2	139585188	139585227	2	1	2	0.00430988
2	154375966	154376005	3	1	3	0.00106704
2	162980492	162980531	3	0	3	0.00010798
2	167396046	167396085	3	2	3	0.00536518
2	16938616	16938655	2	1	2	0.00848403
2	169988613	169988652	3	2	3	1.95405e-05
2	176991905	176991944	5	0	5	4.39321e-08
2	176991923	176991962	8	1	8	6.5496e-12
2	177319814	177319853	4	1	4	0.000174884
2	178199856	178199895	2	0	2	0.00295952
2	180616092	180616131	3	3	3	0.000166477
2	199161568	199161607	2	0	2	0.00805398
2	199174569	199174608	3	2	2	0.00850745
2	206678415	206678454	3	3	3	7.05042e-05
2	211064072	211064111	3	3	3	5.01325e-05
2	214116437	214116476	2	0	2	0.00295952
2	218654088	218654127	8	6	8	5.90321e-15
2	225643298	225643337	2	0	2	0.00373639
2	233305422	233305461	2	1	2	0.00174133
2	31556610	31556649	2	2	2	0.00320834
2	34321822	34321861	4	0	4	2.82202e-05
2	45208911	45208950	3	1	3	0.000138151
2	48333833	48333872	2	2	2	0.00386161
2	49173783	49173822	6	0	6	3.70683e-07
2	50719782	50719821	2	1	2	0.0084991
2	57744058	57744097	4	0	4	0.00029634
2	57987130	57987169	3	2	3	0.000339587
2	6913437	6913476	2	2	2	0.00522269
2	7184576	7184615	2	1	2	0.00293686
2	79226722	79226761	2	1	2	0.00800425
2	88459582	88459621	2	0	2	0.00227829
20	13100332	13100371	4	3	4	4.37854e-06
20	16742052	16742091	2	1	2	0.00302442
20	20841007	20841046	4	1	4	9.64254e-06
20	21789851	21789890	2	1	2	0.00955388
20	21789859	21789898	2	1	2	0.011366
20	23976953	23976992	5	3	5	1.70008e-07
20	37709971	37710010	5	4	5	1.08617e-07
20	37893363	37893402	3	3	3	0.00116481
20	42166893	42166932	3	3	3	3.95025e-05
20	42378552	42378591	2	0	2	0.00535293
20	48462929	48462968	2	0	2	0.00357098
20	48802936	48802975	2	1	2	0.0028842
20	48802944	48802983	2	1	2	0.00275207
20	49080942	49080981	2	1	2	0.00336523
20	50745202	50745241	2	1	2	0.00290819
20	53263537	53263576	2	0	2	0.00694954
20	8834595	8834634	2	1	2	0.00211673
21	19872279	19872318	2	2	2	0.00414886
21	26758373	26758412	2	1	2	0.00848403
21	30536841	30536880	1	0	1	0.0428666
21	37876704	37876743	2	1	2	0.00182232
21	40890398	40890437	2	0	2	0.00224371
21	42493905	42493944	1	1	1	0.0404617
3	100309565	100309604	3	1	3	5.64546e-05
3	115533796	115533835	8	3	7	3.39032e-11
3	116489825	116489864	2	1	2	0.0108572
3	126241282	126241321	4	3	4	4.75715e-07
3	126241290	126241329	4	3	4	9.57755e-07
3	13133819	13133858	3	3	3	0.00032698
3	140911242	140911281	2	2	2	0.00288295
3	145907525	145907564	4	3	4	4.37736e-06
3	146909726	146909765	2	1	2	0.0145446
3	158563719	158563758	3	1	3	0.00263492
3	161141879	161141918	2	2	2	0.0024369
3	161141887	161141926	2	2	2	0.0024569
3	16288972	16289011	4	3	4	8.61654e-07
3	16288980	16289019	4	3	4	1.10465e-06
3	164903676	164903715	8	3	7	3.30731e-11
3	181418403	181418442	5	5	4	0.000182672
3	187397572	187397611	2	2	2	0.00373639
3	192185217	192185256	3	1	3	0.000406732
3	26754091	26754130	2	0	2	0.00546958
3	26754100	26754139	2	0	2	0.00586723
3	27175845	27175884	2	1	2	0.00295952
3	33925108	33925147	2	0	2	0.00227829
3	35950048	35950087	2	2	2	0.00586723
3	37254651	37254690	2	1	2	0.00315797
3	38563058	38563097	2	1	2	0.00268086
3	40622177	40622216	2	2	2	0.00221661
3	59561320	59561359	2	1	2	0.00586723
3	59843643	59843682	2	2	2	0.00368425
3	79411091	79411130	2	1	2	0.00794342
3	85625404	85625443	3	1	3	0.000303016
3	85625412	85625451	3	1	3	0.000593433
3	97742243	97742282	3	1	3	0.000339587
3	97758616	97758655	2	1	2	0.00448211
4	10556423	10556462	3	3	3	0.00250206
4	114316037	114316076	2	1	2	0.00259455
4	139011800	139011839	5	5	4	2.79073e-06
4	144124149	144124188	1	0	1	0.0274826
4	166052574	166052613	2	1	2	0.00582873
4	166458347	166458386	2	0	2	0.00546958
4	167942871	167942910	2	1	2	0.00745111
4	167942879	167942918	2	1	2	0.00719798
4	173751581	173751620	8	6	8	1.8177e-16
4	182064577	182064616	6	0	6	3.55377e-09
4	182064585	182064624	6	0	6	2.92026e-09
4	18595337	18595376	2	0	2	0.00338672
4	190714337	190714376	3	0	3	0.00152632
4	42522009	42522048	2	2	2	0.0024369
4	48908866	48908905	1	0	1	0.042739
4	61066959	61066998	2	1	2	0.0141311
4	6252612	6252651	3	2	3	2.12052e-05
4	75000139	75000178	2	2	2	0.00290303
4	76917092	76917131	1	0	1	0.0420581
4	77200778	77200817	1	0	1	0.0452291
4	81911260	81911299	2	2	2	0.0029733
4	83206488	83206527	2	0	2	0.0137327
4	86005719	86005758	2	2	2	0.00200783
4	86005727	86005766	2	2	2	0.00223273
4	94685956	94685995	2	1	2	0.00278572
5	101014476	101014515	3	1	3	0.000246384
5	101014484	101014523	3	1	3	0.000272716
5	133375397	133375436	3	3	3	0.00410016
5	141205917	141205956	3	0	3	8.27271e-05
5	142078837	142078876	2	0	2	0.00227126
5	146568552	146568591	4	3	4	9.95196e-07
5	164385870	164385909	2	0	2	0.0139816
5	173000241	173000280	3	1	3	0.000185408
5	40879667	40879706	2	2	2	0.00651298
5	4879984	4880023	2	2	2	0.0115423
5	63931085	63931124	7	4	7	7.09578e-10
5	68462721	68462760	3	0	3	9.01888e-05
5	79154115	79154154	3	1	3	5.75772e-05
5	81647795	81647834	3	0	3	0.00291932
5	83007991	83008030	3	3	3	9.70994e-05
5	90795932	90795971	2	1	2	0.00295952
5	94304377	94304416	2	0	2	0.00607984
5	98396219	98396258	2	2	2	0.00295952
6	123052101	123052140	3	2	3	0.000108964
6	123052109	123052148	3	2	3	8.60193e-05
6	135144236	135144275	2	2	2	0.00160777
6	139685704	139685743	4	3	4	8.56564e-07
6	147178748	147178787	2	0	2	0.0274159
6	161795061	161795100	3	1	3	0.0100539
6	166519739	166519778	2	1	2	0.00518762
6	167632014	167632053	2	0	2	0.00346926
6	169295285	169295324	2	1	2	0.00408287
6	38461892	38461931	2	2	2	0.00295952
6	49817447	49817486	9	5	9	5.3127e-14
6	50783974	50784013	3	2	3	0.00115679
6	53349609	53349648	3	2	3	6.86311e-05
6	63776146	63776185	2	0	2	0.0147305
6	64474402	64474441	3	3	3	0.00613519
6	69678119	69678158	3	2	3	0.000403623
6	73122088	73122127	12	7	12	9.23339e-21
6	74385370	74385409	2	1	2	0.0024369
6	75918821	75918860	2	1	2	0.00338672
6	86064924	86064963	3	1	3	5.79372e-05
7	113350515	113350554	3	1	3	0.000494889
7	11383621	11383660	5	3	5	4.64919e-07
7	130516798	130516837	3	3	3	3.95143e-05
7	131374052	131374091	2	0	2	0.0031623
7	137139114	137139153	8	6	7	1.08864e-08
7	141233287	141233326	3	1	3	0.000267481
7	142115768	142115807	2	2	2	0.00373639
7	14731420	14731459	4	0	3	0.00651298
7	155391601	155391640	2	2	2	0.00459665
7	20638325	20638364	3	0	3	9.68058e-05
7	25199791	25199830	4	4	4	8.53292e-07
7	36710601	36710640	3	2	2	0.00513925
7	43301031	43301070	2	1	2	0.00704568
7	50132248	50132287	2	0	2	0.00457834
7	70322083	70322122	2	2	2	0.0106027
7	74493548	74493587	1	0	1	0.0239511
7	78554097	78554136	2	1	2	0.0141311
7	81673989	81674028	2	1	2	0.00642648
7	82201709	82201748	2	2	2	0.0124386
7	82201717	82201756	2	2	2	0.0114207
7	86866349	86866388	12	5	11	1.00828e-17
7	86941759	86941798	3	2	3	0.000267481
7	95546065	95546104	5	5	5	1.08617e-07
8	10275421	10275460	2	2	2	0.00645665
8	104524440	104524479	3	3	3	6.51392e-05
8	105800221	105800260	2	0	2	0.00626523
8	109716199	109716238	2	2	2	0.00704568
8	111842880	111842919	2	0	2	0.0156576
8	114450085	114450124	7	5	6	1.08617e-07
8	118341350	118341389	2	0	2	0.00735726
8	125452786	125452825	2	1	2	0.00251749
8	126714956	126714995	2	1	2	0.00520153
8	133204431	133204470	2	2	2	0.0139816
8	136478274	136478313	7	5	7	2.4599e-11
8	22776067	22776106	2	0	2	0.00242938
8	26528209	26528248	3	0	3	0.00251749
8	31109747	31109786	2	1	2	0.00373639
8	32964294	32964333	4	4	3	0.00794342
8	39891676	39891715	2	0	2	0.00417068
8	40851427	40851466	2	0	2	0.00774159
8	42547798	42547837	2	1	2	0.00318104
8	53878554	53878593	6	3	6	7.48902e-08
8	55082047	55082086	7	5	7	2.58151e-12
8	58256041	58256080	2	1	2	0.0118527
8	58333266	58333305	4	3	3	0.000364933
8	59634377	59634416	3	1	3	0.0031623
8	71000967	71001006	7	7	7	3.62407e-11
8	73067591	73067630	4	2	4	0.000894806
8	81524966	81525005	2	2	2	0.00329371
8	82692897	82692936	2	1	2	0.00224371
8	84737350	84737389	2	1	2	0.00869025
8	84737358	84737397	2	1	2	0.0095663
8	91960670	91960709	3	3	3	8.27271e-05
8	9687104	9687143	6	3	6	1.51174e-10
9	103358057	103358096	5	5	4	1.87193e-06
9	114061797	114061836	6	5	6	5.03718e-10
9	124755064	124755103	2	1	2	0.00293686
9	19926155	19926194	2	2	2	0.00295952
9	34500810	34500849	3	1	2	0.00366091
9	44227429	44227468	2	2	2	0.00938255
9	72037267	72037306	2	0	2	0.00293199
9	77880564	77880603	3	3	3	0.00607984
9	92191406	92191445	2	0	2	0.00329371
X	10157818	10157857	2	0	2	0.000741342
X	104167021	104167060	3	0	3	0.000169247
X	104167040	104167079	3	0	3	0.000134615
X	104435095	104435134	7	5	6	5.20414e-08
X	110090702	110090741	5	4	5	1.00046e-06
X	114565301	114565340	3	2	3	0.000114417
X	137830809	137830848	3	3	3	0.000217381
X	14050695	14050734	1	0	1	0.0307893
X	14050703	14050742	1	0	1	0.0268516
X	20548605	20548644	2	2	2	0.00255255
X	30522614	30522653	3	2	3	0.00410016
X	40403311	40403350	2	0	2	0.00155837
X	51163669	51163708	2	2	2	0.00388934
X	51204054	51204093	3	0	3	7.68053e-05
X	84799822	84799861	3	2	3	6.54924e-05
X	8783650	8783689	3	3	3	4.71849e-05
X	99940851	99940890	1	1	1	0.0455114
*q values were calculated by the ActiveDriverWGS program
