# Supplementary material for: Genomic and transcriptomic alterations associated with drug vulnerabilities and prognosis in adenocarcinoma at the gastroesophageal junction
Source: Nat Commun. 2020 Nov 30;11:6091. doi: 10.1038/s41467-020-19949-6 (PMC7705019; doi:10.1038/s41467-020-19949-6)
Supplement: Supplementary file 9 — Supplementary Data 6 [file 41467_2020_19949_MOESM9_ESM.xlsx]

## Sheet: Supplementary Data 6
Supplementary Data 6. Predictively targetable gene alterations and corresponding gene expressions in matched tissue samples
Sample	Gene alteration	Expression in normal (TPM)	Expression in tumor (TPM)	Consistent change*
T104	CCNE1 (amp)	0	22.981	TRUE
T104	RICTOR (amp)	2.93588	17.1607	TRUE
T104	VEGFA (amp)	44.0409	99.3115	TRUE
T104	ERBB2 (amp)	16.2377	202.159	TRUE
T104	MYC (amp)	12.796	21.0862	TRUE
T106	CDK6 (amp)	7.16517	62.0767	TRUE
T106	CCND1 (amp)	2.38394	14.9236	TRUE
T106	FGF4 (amp)	0	0	FALSE
T106	FGF3 (amp)	0	0	FALSE
T106	ERBB2 (amp)	18.1213	380.809	TRUE
T106	MYC (amp)	0.467861	1.89716	TRUE
T108	CDK6 (amp)	2.94063	17.4724	TRUE
T11	CDK4 (amp)	10.8005	37.8059	TRUE
T112	AURKA (amp)	0.020437	4.22384	TRUE
T112	ERBB2 (amp)	13.8182	109.366	TRUE
T115	AKT2 (amp)	8.83226	22.6358	TRUE
T125	AURKA (amp)	1.11896	12.5658	TRUE
T125	CCNE1 (amp)	0.187165	27.9775	TRUE
T125	ERBB2 (amp)	26.4799	1276.97	TRUE
T13	AKT2 (amp)	8.90248	17.3036	TRUE
T13	AURKA (amp)	0.894608	22.7035	TRUE
T13	RICTOR (amp)	7.32243	28.9716	TRUE
T13	FOXA1 (amp)	9.08473	10.3993	TRUE
T130	CCND1 (amp)	3.51058	19.3767	TRUE
T130	PAK1 (amp)	16.845	68.0806	TRUE
T138	CDK6 (amp)	3.49086	1.30123	FALSE
T138	CCNE1 (amp)	0.57491	47.4283	TRUE
T141	CDK6 (amp)	9.83896	142.221	TRUE
T141	CCND1 (amp)	2.24252	5.12965	TRUE
T141	FGF4 (amp)	0	0	FALSE
T141	FGF3 (amp)	0	0	FALSE
T141	EGFR (amp)	2.01595	59.751	TRUE
T142	FRS2 (amp)	2.3313	9.84544	TRUE
T142	MDM2 (amp)	10.4733	23.5446	TRUE
T145	AKT2 (amp)	15.9573	25.6716	TRUE
T145	CCNE1 (amp)	1.05103	1.72651	TRUE
T148	CCNE1 (amp)	1.25876	12.9234	TRUE
T148	EPHA2 (amp)	9.02383	41.968	TRUE
T148	MYC (amp)	1.33892	0.777649	FALSE
T153	CCNE1 (amp)	0.961057	5.47513	TRUE
T153	RICTOR (amp)	11.5667	13.038	TRUE
T153	FRS2 (amp)	0.927889	9.07086	TRUE
T153	ERBB2 (amp)	29.8471	53.593	TRUE
T157	CCNE1 (amp)	0.365683	54.9586	TRUE
T157	VEGFA (amp)	20.4793	107.163	TRUE
T162	EGFR (amp)	11.9488	13.6951	TRUE
T162	MET (amp)	11.0283	8.65859	FALSE
T163	CCND1 (amp)	3.01981	8.4319	TRUE
T163	FGF4 (amp)	0	0	FALSE
T163	FGF3 (amp)	0	0	FALSE
T163	PAK1 (amp)	12.7573	34.005	TRUE
T166	CCND3 (amp)	7.30246	9.10717	TRUE
T166	VEGFA (amp)	47.4181	120.357	TRUE
T167	RICTOR (amp)	9.05609	21.5586	TRUE
T167	MYC (amp)	0.467507	0.580436	TRUE
T18	CCNE1 (amp)	1.64744	24.1682	TRUE
T212	CCNE1 (amp)	0.976379	3.18322	TRUE
T212	ERBB2 (amp)	19.717	39.3123	TRUE
T212	EGFR (amp)	7.51209	10.5711	TRUE
T212	MYC (amp)	0.191785	2.20732	TRUE
T24	EPHA2 (amp)	3.5475	13.9259	TRUE
T24	MYC (amp)	0.445187	6.30297	TRUE
T245	AKT2 (amp)	17.1	17.196	TRUE
T245	CCNE1 (amp)	1.0572	25.9952	TRUE
T245	VEGFA (amp)	35.9246	62.9405	TRUE
T245	ERBB2 (amp)	25.9329	75.41	TRUE
T249	AKT2 (amp)	16.4339	39.3886	TRUE
T250	FRS2 (amp)	1.16925	33.8485	TRUE
T250	MDM2 (amp)	9.46663	57.872	TRUE
T252	CCNE1 (amp)	0.568514	1.37339	TRUE
T252	ERBB2 (amp)	20.3517	11.4825	FALSE
T256	FRS2 (amp)	0.554504	15.5467	TRUE
T256	EPHA2 (amp)	13.4702	11.7948	FALSE
T256	MDM2 (amp)	11.0598	10.1977	FALSE
T256	MYC (amp)	10.5347	0.717825	FALSE
T256	PDPK1 (amp)	5.22751	36.8817	TRUE
T258	CCNE1 (amp)	0.268886	44.0205	TRUE
T258	VEGFA (amp)	13.5978	89.0416	TRUE
T258	ERBB2 (amp)	17.2141	1659.76	TRUE
T260	CDK6 (amp)	4.16047	2.88241	FALSE
T260	CCNE1 (amp)	0.284472	14.3618	TRUE
T260	RICTOR (amp)	9.96799	17.2557	TRUE
T260	ERBB2 (amp)	28.4785	87.2308	TRUE
T264	CDK4 (amp)	13.29	25.4518	TRUE
T265	CCNE1 (amp)	0.44624	19.65	TRUE
T265	EPHA2 (amp)	1.05999	5.17489	TRUE
T265	MYC (amp)	0.54346	0.618358	TRUE
T267	CCNE1 (amp)	1.19282	216.511	TRUE
T267	FGFR2 (amp)	6.77592	731.937	TRUE
T269	ERBB2 (amp)	40.597	653.092	TRUE
T270	AKT2 (amp)	15.7271	18.4189	TRUE
T270	CCNE1 (amp)	1.2141	11.5932	TRUE
T270	CCND3 (amp)	14.395	22.3229	TRUE
T270	CCND1 (amp)	6.23523	5.86647	FALSE
T270	FGF4 (amp)	0	0	FALSE
T270	VEGFA (amp)	25.1092	57.6415	TRUE
T271	AKT2 (amp)	8.2886	21.8359	TRUE
T271	CCNE1 (amp)	0.695809	3.36566	TRUE
T271	RICTOR (amp)	2.72001	23.8539	TRUE
T272	CDK6 (amp)	9.25453	37.2487	TRUE
T272	RICTOR (amp)	7.6099	25.185	TRUE
T274	CDK6 (amp)	5.94332	6.01475	TRUE
T274	CCND1 (amp)	3.56788	15.4964	TRUE
T274	RICTOR (amp)	9.11144	42.2951	TRUE
T274	FGF4 (amp)	0	0	FALSE
T274	FGF3 (amp)	0	0	FALSE
T275	CCNE1 (amp)	0.718221	15.6486	TRUE
T275	CCND3 (amp)	17.8406	22.193	TRUE
T275	VEGFA (amp)	17.3991	38.1435	TRUE
T275	ERBB2 (amp)	18.3906	70.9204	TRUE
T275	MYC (amp)	0.530458	0.769329	TRUE
T279	CCNE1 (amp)	0.056343	6.89274	TRUE
T280	CCND3 (amp)	6.72793	14.9876	TRUE
T280	RICTOR (amp)	4.96084	79.6951	TRUE
T280	VEGFA (amp)	11.6286	44.8781	TRUE
T281	CDK6 (amp)	6.31259	4.76326	FALSE
T281	MYC (amp)	0.674435	1.94386	TRUE
T282	CCND1 (amp)	5.54472	29.9454	TRUE
T282	RICTOR (amp)	8.8561	39.1054	TRUE
T282	FGFR2 (amp)	4.17295	210.225	TRUE
T282	FGF4 (amp)	0	0	FALSE
T282	FGF3 (amp)	0	0	FALSE
T284	RICTOR (amp)	6.37343	28.0618	TRUE
T284	FGFR2 (amp)	1.26711	572.174	TRUE
T285	CDK6 (amp)	4.56555	38.3992	TRUE
T285	CCND2 (amp)	5.70963	15.3599	TRUE
T285	CCND1 (amp)	1.68837	6.80872	TRUE
T285	FGF4 (amp)	0	0	FALSE
T285	FGF3 (amp)	0.121662	0	FALSE
T285	ERBB2 (amp)	24.9873	68.1705	TRUE
T287	CCND3 (amp)	9.99188	35.0696	TRUE
T287	RICTOR (amp)	11.8261	19.664	TRUE
T287	ERBB2 (amp)	23.0352	109.321	TRUE
T288	CCNE1 (amp)	1.07854	60.9835	TRUE
T288	CCND1 (amp)	4.58981	1.92001	FALSE
T288	FGF4 (amp)	0	0	FALSE
T288	FGF3 (amp)	0	5.45945	TRUE
T288	VEGFA (amp)	20.7422	100.505	TRUE
T288	EPHA2 (amp)	14.6798	4.09584	FALSE
T288	PAK1 (amp)	8.32578	28.2281	TRUE
T291	CCNE1 (amp)	1.27934	23.7764	TRUE
T291	CCND3 (amp)	9.18932	14.659	TRUE
T291	RICTOR (amp)	10.4807	24.454	TRUE
T291	MYC (amp)	1.66727	0.984009	FALSE
T292	CCND1 (amp)	4.69445	4.53928	FALSE
T292	FGF4 (amp)	0	0	FALSE
T292	FGF3 (amp)	0	0	FALSE
T292	PAK1 (amp)	7.29779	20.507	TRUE
T294	CCNE1 (amp)	1.3405	2.52877	TRUE
T294	EPHA2 (amp)	1.97512	2.46931	TRUE
T295	AKT2 (amp)	6.72285	22.1207	TRUE
T295	AURKA (amp)	0.635033	10.2655	TRUE
T295	CCNE1 (amp)	0.328399	2.25292	TRUE
T297	CCNE1 (amp)	0.33825	12.43	TRUE
T300	ERBB2 (amp)	16.5563	259.863	TRUE
T301	CCND1 (amp)	3.13859	5.06959	TRUE
T301	FGF4 (amp)	0	0	FALSE
T301	FGF3 (amp)	0	0	FALSE
T301	PAK1 (amp)	9.22693	36.0787	TRUE
T304	AURKA (amp)	1.45359	10.7965	TRUE
T304	CCNE1 (amp)	0.056981	19.6838	TRUE
T304	VEGFA (amp)	21.9527	67.7735	TRUE
T304	ERBB2 (amp)	16.0916	38.6129	TRUE
T305	CCNE1 (amp)	0.304571	67.6954	TRUE
T306	CCNE1 (amp)	0.74408	3.89285	TRUE
T306	MYC (amp)	0.518117	1.53957	TRUE
T308	MET (amp)	7.92125	343.223	TRUE
T316	CDK6 (amp)	7.03187	28.8932	TRUE
T316	EGFR (amp)	9.24008	9.17445	FALSE
T317	FGFR2 (amp)	1.79265	35.1715	TRUE
T317	PDPK1 (amp)	9.43141	22.1539	TRUE
T318	ERBB2 (amp)	27.4807	941.043	TRUE
T319	CDK6 (amp)	3.26206	10.0394	TRUE
T323	MET (amp)	10.7648	78.7296	TRUE
T327	CCNE1 (amp)	0.926391	110.676	TRUE
T327	VEGFA (amp)	11.5436	91.8572	TRUE
T327	EPHA2 (amp)	6.3384	32.5923	TRUE
T327	MYC (amp)	0.743444	1.11597	TRUE
T328	MET (amp)	10.3943	312.891	TRUE
T329	CCND3 (amp)	21.2184	13.3657	FALSE
T329	VEGFA (amp)	15.6925	90.2148	TRUE
T330	VEGFA (amp)	13.0525	21.6157	TRUE
T333	AURKA (amp)	1.08459	14.4524	TRUE
T333	CCNE1 (amp)	0.565463	12.6056	TRUE
T333	CCND3 (amp)	10.5774	46.6091	TRUE
T333	RICTOR (amp)	8.14117	11.2288	TRUE
T333	VEGFA (amp)	18.7321	72.0049	TRUE
T335	MYC (amp)	0.624065	1.68671	TRUE
T339	CCNE1 (amp)	0.347426	3.08802	TRUE
T339	ERBB2 (amp)	10.1092	78.494	TRUE
T346	FGFR2 (amp)	7.29163	712.02	TRUE
T35	ALK (amp)	0.055768	0	FALSE
T35	AURKA (amp)	2.1927	31.6073	TRUE
T35	VEGFA (amp)	8.49891	63.407	TRUE
T35	ERBB2 (amp)	30.9143	72.5116	TRUE
T39	CDK4 (amp)	16.303	25.943	TRUE
T39	ERBB2 (amp)	16.772	16.0556	FALSE
T49	CCND1 (amp)	4.93507	18.6074	TRUE
T49	FGFR2 (amp)	7.31682	619.095	TRUE
T49	FGF4 (amp)	0.009038	0	FALSE
T49	FGF3 (amp)	0	0	FALSE
T49	MYC (amp)	0.412432	1.20644	TRUE
T51	CCNE1 (amp)	0.650415	39.9296	TRUE
T51	RICTOR (amp)	8.67676	20.733	TRUE
T55	CDK6 (amp)	2.02912	35.1362	TRUE
T55	PAK1 (amp)	20.4748	36.6943	TRUE
T57	CCNE1 (amp)	0.48119	93.3091	TRUE
T57	ERBB2 (amp)	22.2053	940.991	TRUE
T58	EGFR (amp)	3.72831	10.7432	TRUE
T59	CDK4 (amp)	9.90075	14.5137	TRUE
T59	CCNE1 (amp)	1.20916	38.7035	TRUE
T59	VEGFA (amp)	20.3533	58.7076	TRUE
T63	CCNE1 (amp)	0.933254	52.4138	TRUE
T65	MDM2 (amp)	13.5771	11.5797	FALSE
T67	CCND2 (amp)	19.7671	61.6807	TRUE
T67	CCND1 (amp)	4.47358	28.9192	TRUE
T67	FGF4 (amp)	0	0.280673	TRUE
T67	FGF3 (amp)	0	0	FALSE
T68	CCND2 (amp)	5.70177	66.8949	TRUE
T68	CCND1 (amp)	2.91377	2.78238	FALSE
T68	FGF4 (amp)	0	0	FALSE
T68	FGF3 (amp)	0	0	FALSE
T68	ERBB2 (amp)	13.2109	149.169	TRUE
T7	CDK4 (amp)	9.58457	63.911	TRUE
T7	FRS2 (amp)	0.868794	54.395	TRUE
T7	MDM2 (amp)	7.51621	77.3476	TRUE
T70	FRS2 (amp)	4.44959	7.11207	TRUE
T70	MDM2 (amp)	9.54299	25.7477	TRUE
T72	CCNE1 (amp)	0.253118	28.2834	TRUE
T72	RICTOR (amp)	4.80988	13.1044	TRUE
T72	ERBB2 (amp)	9.50793	856.716	TRUE
T72	EPHA2 (amp)	1.07123	24.5819	TRUE
T72	MYC (amp)	2.64067	0.692975	FALSE
T72	PDPK1 (amp)	3.85383	31.8824	TRUE
T75	CDK6 (amp)	2.08514	42.3941	TRUE
T75	CCND3 (amp)	8.55814	34.6293	TRUE
T75	VEGFA (amp)	15.9162	50.9415	TRUE
T79	CCND1 (amp)	3.29893	8.49505	TRUE
T79	FGF4 (amp)	0	0	FALSE
T79	FGF3 (amp)	0	0	FALSE
T80	CCND1 (amp)	6.18641	28.4563	TRUE
T80	FOXA1 (amp)	0.89997	9.05449	TRUE
T80	FGF4 (amp)	0	0	FALSE
T80	FGF3 (amp)	0	0	FALSE
T80	EGFR (amp)	22.0697	331.826	TRUE
T80	MYC (amp)	1.26784	1.43306	TRUE
T80	PAK1 (amp)	10.8723	51.2371	TRUE
T82	ERBB2 (amp)	30.447	37.3312	TRUE
T84	CCND3 (amp)	8.99212	12.2952	TRUE
T84	FOXA1 (amp)	9.26637	6.37664	FALSE
T84	VEGFA (amp)	25.6963	109.55	TRUE
T84	EGFR (amp)	7.3923	34.1659	TRUE
T84	MYC (amp)	4.60684	1.67681	FALSE
T104	STK11 (del)	3.07403	15.3844	FALSE
T11	CDKN2B (del)	3.29891	4.43599	FALSE
T11	CDKN2A (del)	0.592557	2.12042	FALSE
T115	CDKN2B (del)	1.90722	1.8337	TRUE
T115	CDKN2A (del)	0.518647	0.231886	TRUE
T13	RB1 (del)	8.90471	14.0923	FALSE
T131	PTEN (del)	14.3655	6.82313	TRUE
T133	CDKN2B (del)	3.21213	4.93223	FALSE
T133	CDKN2A (del)	0.872711	0.766361	TRUE
T18	PTEN (del)	3.67769	11.7073	FALSE
T249	CDKN2B (del)	5.07134	5.76887	FALSE
T249	CDKN2A (del)	2.0218	1.36256	TRUE
T249	PTEN (del)	4.94959	3.06616	TRUE
T250	ATM (del)	11.8432	21.0139	FALSE
T26	CDKN2B (del)	7.26392	2.14687	TRUE
T26	CDKN2A (del)	0.607869	0.548114	TRUE
T260	CDKN2B (del)	3.55812	0.506485	TRUE
T260	CDKN2A (del)	0.497662	0.051618	TRUE
T260	PTEN (del)	20.409	5.30951	TRUE
T267	TSC2 (del)	10.883	5.36372	TRUE
T272	PTEN (del)	11.5068	6.65308	TRUE
T280	STK11 (del)	6.38074	2.63853	TRUE
T291	PTEN (del)	4.54141	4.17708	TRUE
T301	CDKN2B (del)	3.10536	3.19662	FALSE
T301	CDKN2A (del)	0.29216	0.725801	FALSE
T304	INPP4B (del)	0.986882	0.359889	TRUE
T312	CDKN2B (del)	13.1571	3.52417	TRUE
T312	CDKN2A (del)	0.93976	0	TRUE
T315	CDKN2B (del)	13.8934	0.260782	TRUE
T315	CDKN2A (del)	1.09566	0.29547	TRUE
T315	PTEN (del)	22.484	3.62665	TRUE
T328	CDKN2B (del)	2.80822	3.87344	FALSE
T328	CDKN2A (del)	0.373275	0.077531	TRUE
T329	CDKN2B (del)	6.17212	4.24658	TRUE
T329	CDKN2A (del)	0.87386	4.18443	FALSE
T333	FLCN (del)	6.35688	6.12529	TRUE
T335	CDKN2B (del)	13.8313	1.61889	TRUE
T335	CDKN2A (del)	1.36891	1.18414	TRUE
T339	PTEN (del)	2.49337	13.387	FALSE
T55	STK11 (del)	4.16831	6.02283	FALSE
T63	NF1 (del)	9.81338	16.9783	FALSE
T65	CDKN2B (del)	2.66661	4.79706	FALSE
T65	CDKN2A (del)	0.445402	0.909956	FALSE
T67	CDKN2B (del)	6.9892	2.88422	TRUE
T67	CDKN2A (del)	9.00189	1.10428	TRUE
T7	CDKN2B (del)	2.60769	5.28747	FALSE
T7	CDKN2A (del)	0.436318	8.59685	FALSE
T70	CDKN2B (del)	2.63797	1.3485	TRUE
T70	CDKN2A (del)	0.875923	0.340091	TRUE
T70	FBXW7 (del)	16.0942	8.03916	TRUE
T82	CDKN1B (del)	10.3233	13.7435	FALSE
T337	EGFR (mut)	5.2088	179.221	TRUE
T337	TP53 (mut)	3.93748	5.14221	TRUE
T295	PIK3R1 (mut)	13.1684	19.7957	TRUE
T295	TP53 (mut)	3.18637	5.996	TRUE
T315	APC (mut)	8.01037	3.98117	TRUE
T315	TP53 (mut)	7.77407	4.04044	TRUE
T133	APC (mut)	4.5471	3.91065	TRUE
T133	KRAS (mut)	13.1294	4.32404	TRUE
T35	TP53 (mut)	4.37084	6.7447	TRUE
T247	TP53 (mut)	11.1014	12.7816	TRUE
T115	ATM (mut)	9.36277	15.2678	TRUE
T115	SF3B1 (mut)	28.2479	73.0144	TRUE
T115	PIK3CA (mut)	3.1169	4.51785	TRUE
T115	TP53 (mut)	6.26883	10.9235	TRUE
T115	RNF43 (mut)	2.77813	7.75352	TRUE
T70	PIK3CA (mut)	3.16669	4.34344	TRUE
T70	BRCA1 (mut)	0.60032	7.31504	TRUE
T287	ESR1 (mut)	1.04941	1.89823	TRUE
T287	PIK3CA (mut)	5.6829	8.93236	TRUE
T287	TP53 (mut)	8.9001	15.0878	TRUE
T287	CDK6 (mut)	3.80337	1.98667	TRUE
T63	PIK3CA (mut)	4.28267	8.14288	TRUE
T63	TP53 (mut)	3.00959	2.39489	TRUE
T332	SF3B1 (mut)	39.1753	63.9159	TRUE
T332	TP53 (mut)	7.39795	5.546	TRUE
T107	TP53 (mut)	0.193526	0.093059	TRUE
T107	CHEK2 (mut)	0.017749	4.52077	TRUE
T279	SUZ12 (mut)	3.15577	11.4068	TRUE
T279	TP53 (mut)	5.58181	5.0127	TRUE
T80	TP53 (mut)	7.39298	2.08817	TRUE
T80	CDKN2A (mut)	4.12185	21.9508	TRUE
T297	PIK3CB (mut)	9.13592	10.1793	TRUE
T297	TP53 (mut)	4.94411	16.4522	TRUE
T84	TP53 (mut)	4.76548	5.05595	TRUE
T271	TP53 (mut)	8.69199	7.63028	TRUE
T271	KMT2D (mut)	6.64591	5.32331	TRUE
T272	TP53 (mut)	5.99832	2.66445	TRUE
T317	TP53 (mut)	4.60614	3.88951	TRUE
T269	PTPRD (mut)	0.342849	0.281176	TRUE
T269	TP53 (mut)	9.72339	7.68306	TRUE
T269	NF1 (mut)	15.936	14.4664	TRUE
T319	SMARCA4 (mut)	9.17803	10.7691	TRUE
T319	TP53 (mut)	5.26277	4.91561	TRUE
T167	PTCH1 (mut)	12.152	4.47524	TRUE
T167	TP53 (mut)	5.11431	2.45731	TRUE
T72	TP53 (mut)	4.16965	9.37631	TRUE
T263	TP53 (mut)	5.14084	7.64755	TRUE
T26	TP53 (mut)	8.12144	6.55221	TRUE
T265	TP53 (mut)	4.26703	8.28694	TRUE
T328	ARID1A (mut)	12.3794	6.82121	TRUE
T328	TP53 (mut)	2.67481	16.9457	TRUE
T51	TP53 (mut)	5.83535	6.73285	TRUE
T153	TP53 (mut)	7.43404	4.9749	TRUE
T280	TP53 (mut)	6.68408	10.0125	TRUE
T280	NF1 (mut)	6.80027	16.2233	TRUE
T339	PTPRD (mut)	0.260055	0.545767	TRUE
T339	TP53 (mut)	4.61592	5.35507	TRUE
T67	ATM (mut)	13.7996	8.58473	TRUE
T67	TP53 (mut)	15.3504	14.6023	TRUE
T67	KMT2D (mut)	11.181	10.585	TRUE
T304	ERBB3 (mut)	11.4309	20.0419	TRUE
T304	TP53 (mut)	5.00261	5.67944	TRUE
T57	TP53 (mut)	7.5735	10.5043	TRUE
T282	PTPRD (mut)	0.390426	0.081077	TRUE
T282	TP53 (mut)	6.18367	5.05618	TRUE
T49	TP53 (mut)	5.70772	21.3655	TRUE
T81	PIK3R1 (mut)	24.1408	20.7682	TRUE
T81	KRAS (mut)	10.2588	21.7104	TRUE
T81	TP53 (mut)	6.66995	22.0309	TRUE
T274	ERBB2 (mut)	18.7372	19.7611	TRUE
T274	TP53 (mut)	8.15812	5.61543	TRUE
T59	TP53 (mut)	3.47901	5.57756	TRUE
T264	TP53 (mut)	6.4768	14.4121	TRUE
T264	RNF43 (mut)	2.94726	4.32822	TRUE
T270	ATM (mut)	16.1941	9.87921	TRUE
T270	TP53 (mut)	8.59928	8.42109	TRUE
T130	KRAS (mut)	5.06013	2.99785	TRUE
T316	KRAS (mut)	9.31126	16.2178	TRUE
T316	TP53 (mut)	4.55914	7.95391	TRUE
T236	FGFR2 (mut)	4.86233	6.53839	TRUE
T29	TP53 (mut)	3.81695	4.17224	TRUE
T145	TP53 (mut)	10.8177	7.28294	TRUE
T261	STAG2 (mut)	15.7926	36.0364	TRUE
T325	PTPRD (mut)	0.341956	0.667953	TRUE
T325	TP53 (mut)	4.07737	15.0798	TRUE
T325	CDKN1A (mut)	7.15278	16.9639	TRUE
T166	PIK3R1 (mut)	24.2225	14.1326	TRUE
T166	TP53 (mut)	2.76636	3.42851	TRUE
T11	ARID1A (mut)	15.4903	26.6798	TRUE
T329	TP53 (mut)	4.49128	5.53429	TRUE
T321	APC (mut)	7.98908	5.42607	TRUE
T321	ARID1A (mut)	13.8005	20.4109	TRUE
T249	TP53 (mut)	7.55205	7.43851	TRUE
T318	TP53 (mut)	3.94614	7.13657	TRUE
T65	TP53 (mut)	4.3814	12.4065	TRUE
T301	TP53 (mut)	2.71624	9.36211	TRUE
T18	TP53 (mut)	4.35242	6.62198	TRUE
T126	TP53 (mut)	4.54763	6.1617	TRUE
T285	TP53 (mut)	5.38642	7.48603	TRUE
T333	PIK3CA (mut)	4.05473	5.37337	TRUE
T333	TP53 (mut)	7.02222	8.47453	TRUE
T252	ATM (mut)	7.54112	33.6795	TRUE
T252	TP53 (mut)	5.51567	6.09165	TRUE
T138	TP53 (mut)	8.55475	1.89026	TRUE
T275	TP53 (mut)	6.81979	7.12076	TRUE
T312	TP53 (mut)	7.47946	5.38495	TRUE
T52	APC (mut)	4.42504	3.24683	TRUE
T52	ATR (mut)	7.34396	6.18319	TRUE
T52	ARID1A (mut)	15.3085	15.4526	TRUE
T52	TP53 (mut)	7.26434	8.11552	TRUE
T52	BRCA2 (mut)	2.39967	1.37471	TRUE
T125	TP53 (mut)	4.47334	10.0077	TRUE
T258	PTPRD (mut)	0.942706	0.490059	TRUE
T258	TSC1 (mut)	3.04848	21.3517	TRUE
T244	TP53 (mut)	5.79132	5.56713	TRUE
T294	TP53 (mut)	11.184	7.42816	TRUE
T82	TP53 (mut)	6.57374	5.48828	TRUE
T104	TP53 (mut)	1.64555	0	TRUE
T288	TP53 (mut)	5.48264	8.16622	TRUE
T108	ARID1A (mut)	18.5666	15.2978	TRUE
T108	INPP4B (mut)	2.34493	2.27398	TRUE
T108	FANCA (mut)	6.13277	13.0749	TRUE
T108	TP53 (mut)	6.89944	5.34767	TRUE
T300	TP53 (mut)	5.68759	4.04118	TRUE
T284	TP53 (mut)	4.45139	6.8778	TRUE
T335	ARID1A (mut)	12.9731	11.6034	TRUE
T335	TP53 (mut)	4.47379	5.00174	TRUE
T112	APC (mut)	1.78291	0.757544	TRUE
T308	KIT (mut)	1.42507	0.296571	TRUE
T308	TP53 (mut)	5.17715	7.88125	TRUE
T157	TP53 (mut)	3.01457	15.0606	TRUE
T157	BRCA1 (mut)	0.360633	11.3757	TRUE
T291	ATM (mut)	13.4265	15.5444	TRUE
T291	TP53 (mut)	3.32502	6.99041	TRUE
T291	RNF43 (mut)	2.69567	4.81035	TRUE
T128	ATM (mut)	9.66961	32.8574	TRUE
T128	PTPRD (mut)	0.284745	0.015182	TRUE
T128	TP53 (mut)	4.37202	7.29942	TRUE
T128	CHEK2 (mut)	1.7395	4.92288	TRUE
T306	TP53 (mut)	12.0107	4.16641	TRUE
T141	BRCA2 (mut)	0.392829	1.0516	TRUE
T346	ATM (mut)	16.1162	17.9517	TRUE
T346	TP53 (mut)	4.96412	16.1803	TRUE
T314	TP53 (mut)	6.23556	4.91556	TRUE
T330	PTEN (mut)	8.56018	7.3531	TRUE
T330	TP53 (mut)	6.22899	7.58014	TRUE
T7	ATM (mut)	11.1498	8.74047	TRUE
T267	TP53 (mut)	6.35463	8.15429	TRUE
T148	PTPRD (mut)	0.014103	0.050785	TRUE
T148	PTEN (mut)	22.9059	5.14357	TRUE
T148	TP53 (mut)	8.48847	5.59898	TRUE
T163	TP53 (mut)	4.37545	4.18438	TRUE
T58	CDH1 (mut)	56.9959	90.7911	TRUE
T256	TP53 (mut)	11.6101	3.22277	TRUE
T256	RAD51C (mut)	3.75303	3.77993	TRUE
T256	NF1 (mut)	7.89782	15.6786	TRUE
T256	BRCA1 (mut)	1.25996	1.32892	TRUE
T212	SMARCA4 (mut)	6.55841	13.0829	TRUE
T212	TP53 (mut)	5.93583	10.6591	TRUE
T131	SMARCA4 (mut)	8.59753	9.17636	TRUE
T131	TP53 (mut)	7.90956	8.52997	TRUE
T245	TP53 (mut)	7.38562	3.43014	TRUE
T245	BAP1 (mut)	5.99739	7.58158	TRUE
T327	TP53 (mut)	3.30069	6.01089	TRUE
T327	GATA3 (mut)	0	0.563772	TRUE
T39	SETD2 (mut)	12.6051	13.6724	TRUE
T39	TP53 (mut)	3.21031	5.42423	TRUE
T13	TP53 (mut)	3.35689	6.68448	TRUE
T313	TP53 (mut)	10.6806	7.49577	TRUE
T305	TP53 (mut)	5.93877	5.58389	TRUE
* Given a gene amplification/deletion/mutation in a patient's ACGEJ genome, we say the expression of that gene (measured by TPM) in that patient's tumor tissue sample is higher/lower/different than that in the same patient's adjacent normal tissue sample.
