# Supplementary material for: Genomic and transcriptomic alterations associated with drug vulnerabilities and prognosis in adenocarcinoma at the gastroesophageal junction
Source: Nat Commun. 2020 Nov 30;11:6091. doi: 10.1038/s41467-020-19949-6 (PMC7705019; doi:10.1038/s41467-020-19949-6)
Supplement: Supplementary file 10 — Supplementary Data 7 [file 41467_2020_19949_MOESM10_ESM.xlsx]

## Sheet: Supplementary Data 7
Supplementary Data 7. Genomic alterations predicting vulnerabilities of 8 cell lines to 6 chemotherapeutic agents and 5 targeted therapeutic agents
Sample	Gene alteration	Predicted drug	Biomarker	Tested tumor	Evidence	Source
AGS	CCNE1:amp CNA	(CDK2 inhibitor)	CCNE1 (CCNE1:AMP)	CANCER	Pre-clinical	PMID:22471707
AGS	MYC:amp CNA	Temozolomide (Chemotherapy)	MYC (MYC:AMP)	COREAD	Pre-clinical	PMID:27397505
AGS	NF1 MUT* (E1459G), NF1 MUT* (E1459G)	Vinblastine (Chemotherapy)	NF1 (NF1 oncogenic mutation)	G	Early trials	ASCO 2016 (abstr 2019)
HCT-116	MYC:amp CNA	Temozolomide (Chemotherapy)	MYC (MYC:AMP)	COREAD	Pre-clinical	PMID:27397505
HCT-116	ERCC4 MUT* (T221A), ERCC4 MUT* (T221A)	Cisplatin (Chemotherapy)	ERCC4 (ERCC4 oncogenic mutation)	OV	Pre-clinical	PMID:25634215
HCT-116	ATM MUT* (A1127V), ATM MUT* (A1127V)	Cisplatin (Chemotherapy)	ATM (ATM oncogenic mutation)	BLCA	Early trials	PMID:26238431
HCT-116	ATM MUT* (A1127V), ATM MUT* (A1127V)	Olaparib (PARP inhibitor)	ATM (ATM oncogenic mutation)	ST, PRAD	Early trials	ENA 2014 (abstr 8LBA);PMID:26510020
HCT-116	ATM MUT* (A1127V), ATM MUT* (A1127V)	Temozolomide (Chemotherapy)	ATM (ATM oncogenic mutation)	G	Pre-clinical	PMID:23960094
HCT-116	FANCA MUT (P615Hfs*25), FANCA MUT (P615Hfs*25)	Olaparib (PARP inhibitor)	FANCA (FANCA oncogenic mutation)	PRAD	Case report	PMID:26510020
HCT-116	CHEK2 MUT (G307Efs*13), CHEK2 MUT (G307Efs*13), CHEK2 MUT (G307Efs*13), CHEK2 MUT (G307Efs*13), CHEK2 MUT (G307Efs*13), CHEK2 MUT (G307Efs*13), CHEK2 MUT (G307Efs*13), CHEK2 MUT (G307Efs*13), CHEK2 MUT (G307Efs*13), CHEK2 MUT (G307Efs*13), CHEK2 MUT (L355P), CHEK2 MUT (L355P), CHEK2 MUT (L355P), CHEK2 MUT (L355P), CHEK2 MUT (L355P), CHEK2 MUT (L355P), CHEK2 MUT (L355P)	Olaparib (PARP inhibitor)	CHEK2 (CHEK2 oncogenic mutation)	PRAD	Early trials	AACR 2015 (abstr CT322);PMID:26510020
HCT-116	NF1 MUT (P678Rfs*10), NF1 MUT (P678Rfs*10), NF1 MUT (P388T), NF1 MUT (P388T), NF1 MUT (P388T)	Vinblastine (Chemotherapy)	NF1 (NF1 oncogenic mutation)	G	Early trials	ASCO 2016 (abstr 2019)
HGC-27	FGF3:amp CNA	Dovitinib (FGFR inhibitor)	FGF3 (FGF3:AMP)	BRCA	Early trials	PMID:23658459
HGC-27	FGF4:amp CNA	Dovitinib (FGFR inhibitor)	FGF4 (FGF4:AMP)	BRCA	Early trials	PMID:23658459
HGC-27	CDK4:amp CNA	LEE011 (CDK4/6 inhibitor)	CDK4 (CDK4:AMP)	LIP, CANCER, LY	Early trials	NCT02187783;NCT01237236;http://meetinglibrary.asco.org/content/83791-102
HGC-27	CDK6:amp CNA	LEE011 (CDK4/6 inhibitor)	CDK6 (CDK6:AMP)	LIP, LY, CANCER	Early trials	NCT02187783;NCT01237236;http://meetinglibrary.asco.org/content/83791-102
HGC-27	CCNE1:amp CNA	(CDK2 inhibitor)	CCNE1 (CCNE1:AMP)	CANCER	Pre-clinical	PMID:22471707
HGC-27	MYC:amp CNA	Temozolomide (Chemotherapy)	MYC (MYC:AMP)	COREAD	Pre-clinical	PMID:27397505
HGC-27	ATR MUT (G2316Afs*9), ATR MUT (G2316Afs*9)	Temozolomide (Chemotherapy)	ATR (ATR oncogenic mutation)	G	Pre-clinical	PMID:23960094
HGC-27	ATR MUT (G2316Afs*9), ATR MUT (G2316Afs*9)	Olaparib (PARP inhibitor)	ATR (ATR oncogenic mutation)	CANCER, OV	Pre-clinical	PMID:23548269
HGC-27	ATM MUT (P2648S), ATM MUT (P2648S)	Cisplatin (Chemotherapy)	ATM (ATM oncogenic mutation)	BLCA	Early trials	PMID:26238431
HGC-27	ATM MUT (P2648S), ATM MUT (P2648S)	Olaparib (PARP inhibitor)	ATM (ATM oncogenic mutation)	ST, PRAD	Early trials	ENA 2014 (abstr 8LBA);PMID:26510020
HGC-27	ATM MUT (P2648S), ATM MUT (P2648S)	Temozolomide (Chemotherapy)	ATM (ATM oncogenic mutation)	G	Pre-clinical	PMID:23960094
HGC-27	BRCA2 MUT (F2058L), BRCA2 MUT (F2058L)	Olaparib (PARP inhibitor)	BRCA2 (BRCA2 oncogenic mutation)	OV	FDA guidelines	FDA
HGC-27	BRCA2 MUT (F2058L), BRCA2 MUT (F2058L)	Olaparib (PARP inhibitor)	BRCA2 (BRCA2 oncogenic mutation)	PRAD	Early trials	NCT01682772;http://cancerres.aacrjournals.org/content/75/15_Supplement/CT322;PMID:26510020
LoVo	CDK4:amp CNA	LEE011 (CDK4/6 inhibitor)	CDK4 (CDK4:AMP)	LIP, CANCER, LY	Early trials	NCT02187783;NCT01237236;http://meetinglibrary.asco.org/content/83791-102
LoVo	CDK6:amp CNA	LEE011 (CDK4/6 inhibitor)	CDK6 (CDK6:AMP)	LIP, LY, CANCER	Early trials	NCT02187783;NCT01237236;http://meetinglibrary.asco.org/content/83791-102
LoVo	FANCA MUT* (R350W), FANCA MUT* (R350W)	Olaparib (PARP inhibitor)	FANCA (FANCA oncogenic mutation)	PRAD	Case report	PMID:26510020
LoVo	NF1 MUT (R1695Q), NF1 MUT (R1695Q)	Vinblastine (Chemotherapy)	NF1 (NF1 oncogenic mutation)	G	Early trials	ASCO 2016 (abstr 2019)
OE19	FGF3:amp CNA	Dovitinib (FGFR inhibitor)	FGF3 (FGF3:AMP)	BRCA	Early trials	PMID:23658459
OE19	FGF4:amp CNA	Dovitinib (FGFR inhibitor)	FGF4 (FGF4:AMP)	BRCA	Early trials	PMID:23658459
OE19	CDK4:amp CNA	LEE011 (CDK4/6 inhibitor)	CDK4 (CDK4:AMP)	LIP, CANCER, LY	Early trials	NCT02187783;NCT01237236;http://meetinglibrary.asco.org/content/83791-102
OE19	CDK6:amp CNA	LEE011 (CDK4/6 inhibitor)	CDK6 (CDK6:AMP)	LIP, LY, CANCER	Early trials	NCT02187783;NCT01237236;http://meetinglibrary.asco.org/content/83791-102
OE19	CCNE1:amp CNA	(CDK2 inhibitor)	CCNE1 (CCNE1:AMP)	CANCER	Pre-clinical	PMID:22471707
OE19	MYC:amp CNA	Temozolomide (Chemotherapy)	MYC (MYC:AMP)	COREAD	Pre-clinical	PMID:27397505
OE33	FGF3:amp CNA	Dovitinib (FGFR inhibitor)	FGF3 (FGF3:AMP)	BRCA	Early trials	PMID:23658459
OE33	FGF4:amp CNA	Dovitinib (FGFR inhibitor)	FGF4 (FGF4:AMP)	BRCA	Early trials	PMID:23658459
OE33	CDK4:amp CNA	LEE011 (CDK4/6 inhibitor)	CDK4 (CDK4:AMP)	LIP, CANCER, LY	Early trials	NCT02187783;NCT01237236;http://meetinglibrary.asco.org/content/83791-102
OE33	CDK6:amp CNA	LEE011 (CDK4/6 inhibitor)	CDK6 (CDK6:AMP)	LIP, LY, CANCER	Early trials	NCT02187783;NCT01237236;http://meetinglibrary.asco.org/content/83791-102
OE33	CCNE1:amp CNA	(CDK2 inhibitor)	CCNE1 (CCNE1:AMP)	CANCER	Pre-clinical	PMID:22471707
OE33	MYC:amp CNA	Temozolomide (Chemotherapy)	MYC (MYC:AMP)	COREAD	Pre-clinical	PMID:27397505
OE33	TP53 MUT (C135Y), TP53 MUT (C135Y), TP53 MUT (C135Y), TP53 MUT (C135Y), TP53 MUT (C135Y), TP53 MUT (C135Y)	Gemcitabine (Chemotherapy)	TP53 (TP53 oncogenic mutation)	BLCA	Pre-clinical	PMID:27397505
OE33	TP53 MUT (C135Y), TP53 MUT (C135Y), TP53 MUT (C135Y), TP53 MUT (C135Y), TP53 MUT (C135Y), TP53 MUT (C135Y)	Mitomycin C (Chemotherapy)	TP53 (TP53 oncogenic mutation)	BLCA	Pre-clinical	PMID:27397505
OE33	TP53 MUT (C135Y), TP53 MUT (C135Y), TP53 MUT (C135Y), TP53 MUT (C135Y), TP53 MUT (C135Y), TP53 MUT (C135Y)	Doxorubicin (Anthracycline antitumor antibiotic)	TP53 (TP53 oncogenic mutation)	BLCA	Pre-clinical	PMID:27397505
OE33	TP53 MUT (C135Y), TP53 MUT (C135Y), TP53 MUT (C135Y), TP53 MUT (C135Y), TP53 MUT (C135Y), TP53 MUT (C135Y)	(WEE1 inhibitor)	TP53 (TP53 oncogenic mutation)	HNC	Pre-clinical	PMID:25125259
OE33	TP53 MUT (C135Y), TP53 MUT (C135Y), TP53 MUT (C135Y), TP53 MUT (C135Y), TP53 MUT (C135Y), TP53 MUT (C135Y)	(WEE1 inhibitor)	TP53 (TP53 oncogenic mutation)	OV	Early trials	PMID:27998224
RKO	CDK6:amp CNA	LEE011 (CDK4/6 inhibitor)	CDK6 (CDK6:AMP)	LIP, LY, CANCER	Early trials	NCT02187783;NCT01237236;http://meetinglibrary.asco.org/content/83791-102
RKO	MYC:amp CNA	Temozolomide (Chemotherapy)	MYC (MYC:AMP)	COREAD	Pre-clinical	PMID:27397505
RKO	FANCA MUT (E345Vfs*63), FANCA MUT (E345Vfs*63)	Olaparib (PARP inhibitor)	FANCA (FANCA oncogenic mutation)	PRAD	Case report	PMID:26510020
RKO	NF1 MUT (N2341Tfs*5), NF1 MUT (N2341Tfs*5), NF1 MUT (N2341Tfs*5), NF1 MUT (N2341Tfs*5), NF1 MUT (V2205A), NF1 MUT (V2205A), NF1 MUT (Y628Tfs*3), NF1 MUT (Y628Tfs*3)	Vinblastine (Chemotherapy)	NF1 (NF1 oncogenic mutation)	G	Early trials	ASCO 2016 (abstr 2019)
RKO	BRCA2 MUT (N1784Tfs*7), BRCA2 MUT (N1784Tfs*7)	Olaparib (PARP inhibitor)	BRCA2 (BRCA2 oncogenic mutation)	OV	FDA guidelines	FDA
RKO	BRCA2 MUT (N1784Tfs*7), BRCA2 MUT (N1784Tfs*7)	Olaparib (PARP inhibitor)	BRCA2 (BRCA2 oncogenic mutation)	PRAD	Early trials	NCT01682772;http://cancerres.aacrjournals.org/content/75/15_Supplement/CT322;PMID:26510020
RKO	BRCA1 MUT* (D435Y), BRCA1 MUT* (D435Y), BRCA1 MUT* (D435Y), BRCA1 MUT* (D435Y), BRCA1 MUT* (D435Y), BRCA1 MUT* (D435Y)	Olaparib (PARP inhibitor)	BRCA1 (BRCA1 oncogenic mutation)	PRAD	Early trials	PMID:26510020
RKO	BRCA1 MUT* (D435Y), BRCA1 MUT* (D435Y), BRCA1 MUT* (D435Y), BRCA1 MUT* (D435Y), BRCA1 MUT* (D435Y), BRCA1 MUT* (D435Y)	Olaparib (PARP inhibitor)	BRCA1 (BRCA1 oncogenic mutation)	OV	FDA guidelines	FDA
RKO	BRCA1 MUT* (D435Y), BRCA1 MUT* (D435Y), BRCA1 MUT* (D435Y), BRCA1 MUT* (D435Y), BRCA1 MUT* (D435Y), BRCA1 MUT* (D435Y)	(WEE1 inhibitor)	BRCA1 (BRCA1 oncogenic mutation)	CANCER	Case report	PMID:25964244
SK-GT-4	FGF3:amp CNA	Dovitinib (FGFR inhibitor)	FGF3 (FGF3:AMP)	BRCA	Early trials	PMID:23658459
SK-GT-4	FGF4:amp CNA	Dovitinib (FGFR inhibitor)	FGF4 (FGF4:AMP)	BRCA	Early trials	PMID:23658459
SK-GT-4	CDK6:amp CNA	LEE011 (CDK4/6 inhibitor)	CDK6 (CDK6:AMP)	LIP, LY, CANCER	Early trials	NCT02187783;NCT01237236;http://meetinglibrary.asco.org/content/83791-102
SK-GT-4	CCNE1:amp CNA	(CDK2 inhibitor)	CCNE1 (CCNE1:AMP)	CANCER	Pre-clinical	PMID:22471707
SK-GT-4	MYC:amp CNA	Temozolomide (Chemotherapy)	MYC (MYC:AMP)	COREAD	Pre-clinical	PMID:27397505
SK-GT-4	TP53 MUT (Q100*), TP53 MUT (Q100*), TP53 MUT (Q100*), TP53 MUT (Q100*), TP53 MUT (Q100*), TP53 MUT (Q100*)	Gemcitabine (Chemotherapy)	TP53 (TP53 oncogenic mutation)	BLCA	Pre-clinical	PMID:27397505
SK-GT-4	TP53 MUT (Q100*), TP53 MUT (Q100*), TP53 MUT (Q100*), TP53 MUT (Q100*), TP53 MUT (Q100*), TP53 MUT (Q100*)	Mitomycin C (Chemotherapy)	TP53 (TP53 oncogenic mutation)	BLCA	Pre-clinical	PMID:27397505
SK-GT-4	TP53 MUT (Q100*), TP53 MUT (Q100*), TP53 MUT (Q100*), TP53 MUT (Q100*), TP53 MUT (Q100*), TP53 MUT (Q100*)	Doxorubicin (Anthracycline antitumor antibiotic)	TP53 (TP53 oncogenic mutation)	BLCA	Pre-clinical	PMID:27397505
SK-GT-4	CHEK2 MUT (S428F), CHEK2 MUT (S428F), CHEK2 MUT (S428F), CHEK2 MUT (S428F), CHEK2 MUT (S428F), CHEK2 MUT (S428F), CHEK2 MUT (S428F), CHEK2 MUT (S428F), CHEK2 MUT (S428F)	Olaparib (PARP inhibitor)	CHEK2 (CHEK2 oncogenic mutation)	PRAD	Early trials	AACR 2015 (abstr CT322);PMID:26510020
SK-GT-4	TP53 MUT (Q100*), TP53 MUT (Q100*), TP53 MUT (Q100*), TP53 MUT (Q100*), TP53 MUT (Q100*), TP53 MUT (Q100*)	(WEE1 inhibitor)	TP53 (TP53 oncogenic mutation)	HNC	Pre-clinical	PMID:25125259
SK-GT-4	TP53 MUT (Q100*), TP53 MUT (Q100*), TP53 MUT (Q100*), TP53 MUT (Q100*), TP53 MUT (Q100*), TP53 MUT (Q100*)	(WEE1 inhibitor)	TP53 (TP53 oncogenic mutation)	OV	Early trials	PMID:27998224
