# Supplementary material for: Genomic and transcriptomic alterations associated with drug vulnerabilities and prognosis in adenocarcinoma at the gastroesophageal junction
Source: Nat Commun. 2020 Nov 30;11:6091. doi: 10.1038/s41467-020-19949-6 (PMC7705019; doi:10.1038/s41467-020-19949-6)
Supplement: Supplementary file 11 — Supplementary Data 8 [file 41467_2020_19949_MOESM11_ESM.xlsx]

## Sheet: Supplementary Data 8
Supplementary Data 8. Genes in the focal amplification regions identified in the ACGEJ samples of 124 Chinese patients with WGS data
Cytoband	19q12	17q12	8q24.21	1q42.3	7q21.2	11q13.3	6p21.1	17q24.3	6q21	18q11.2	13q22.1	1p36.22	5p13.1	10q26.12	9q34.3	1q21.3	9p13.3	11p13	17q21.2	8p23.1	20q13.33	15q26.1	20q13.13	7q22.1	3q26.2	3q25.1	12p12.1	11p11.2	3q29	6q23.3	12q15	6p21.33	19q13.11	19q12	7q31.2	2p11.2	13q13.1	6p21.1	8q24.3	5p15.33	8q22.3	14q21.3	16p13.13	17q11.2	20q11.21	7p11.2	7p22.3	14q32.33	13q14.11
q value	1.3842e-44	4.0134e-28	2.9759e-15	1.2538e-13	2.243e-13	3.1478e-10	1.2907e-10	1.0846e-07	4.0872e-07	5.7e-07	1.3506e-06	1.7191e-06	2.982e-06	4.942e-06	9.3211e-06	3.4497e-05	0.00014449	0.00021305	1.4683e-07	0.0011309	0.00053937	0.00016217	0.00048008	1.43e-05	0.0011705	0.0020646	0.0052415	0.0021437	0.0031887	0.0056127	0.0017189	0.0018576	1.2037e-08	4.2251e-17	0.012931	0.024408	0.0035547	7.7827e-05	0.00040572	0.032118	0.0087845	0.025729	0.037373	0.0035547	0.03849	0.028064	0.013302	0.060644	0.0084724
Residual q value	6.4978e-39	4.7009e-26	6.4579e-14	1.8915e-13	2.255e-11	3.1478e-10	8.4342e-09	1.0846e-07	4.9098e-07	5.7e-07	1.3506e-06	1.7191e-06	2.982e-06	4.942e-06	9.3211e-06	3.4497e-05	0.00014449	0.00053937	0.00073382	0.0011309	0.0017189	0.0020548	0.0023476	0.0026757	0.0045948	0.0052415	0.0052415	0.0054265	0.0057611	0.0067709	0.0068935	0.013733	0.015235	0.017843	0.022543	0.024408	0.024408	0.02499	0.027301	0.032118	0.036416	0.037335	0.037373	0.037373	0.040868	0.050924	0.059078	0.060644	0.062208
Wide peak boundaries	chr19:30297618-30332694	chr17:37837703-37910482	chr8:128348313-128389253	chr1:234903163-235244423	chr7:91939286-92513926	chr11:69936480-70509378	chr6:43715019-43812370	chr17:70380567-70455245	chr6:107104697-107279930	chr18:19494283-19744650	chr13:73845658-73860601	chr1:10698818-11022584	chr5:36784110-43385150	chr10:122928072-123336525	chr9:139392713-139596635	chr1:149887567-152064240	chr9:35298605-35877392	chr11:34598641-34624701	chr17:38634682-38679541	chr8:11216680-12577064	chr20:61151730-61271592	chr15:90613874-90788265	chr20:48921570-49028150	chr7:99457976-99519377	chr3:168759845-170991415	chr3:149018220-149159818	chr12:24873023-25537162	chr11:46250090-46322148	chr3:197071497-197234525	chr6:135397597-136615734	chr12:69673211-70010370	chr6:30697586-30831609	chr19:32397520-32460726	chr19:30932349-31320104	chr7:116297592-116705812	chr2:85679215-85887391	chr13:33456434-34233537	chr6:41565054-41583893	chr8:144628157-146364022	chr5:1-1896988	chr8:101337382-102373387	chr14:50243303-50588729	chr16:11881351-11923497	chr17:25530556-26250389	chr20:30192553-30261180	chr7:55730105-56149712	chr7:2493152-2531925	chr14:105187465-105499728	chr13:41941856-42476015
Genes in wide peak	CCNE1	ERBB2	[POU5F1B]	[TOMM20]	CDK6	hsa-mir-548k	VEGFA	LOC100499467	hsa-mir-587	[GATA6]	[KLF5]	CASZ1	hsa-mir-1274a	FGFR2	hsa-mir-126	hsa-mir-554	CA9	[EHF]	TNS4	BLK	hsa-mir-133a-2	IDH2	LOC284751	CYP3A43	hsa-mir-569	TM4SF1	BCAT1	CREB3L1	[BDH1]	hsa-mir-548a-2	LYZ	IER3	[THEG5]	ZNF536	CAPZA2	GGCX	KL	FOXP4	hsa-mir-1234	hsa-mir-4277	YWHAZ	ARF6	ZC3H7A	LGALS9	hsa-mir-3193	CCT6A	[CHST12]	AKT1	KIAA0564
		GRB7			PEX1	CTTN			QRSL1			C1orf127	C6		NOTCH1	hsa-mir-4257	CD72			CTSB	C20orf166	SEMA4B		OR2AE1	MECOM	TM4SF18	KRAS			MYB	YEATS4	FLOT1			MET	MAT2A	STARD13	MIR4641	hsa-mir-939	NDUFS6	PABPC1	SOS2	BCAR4	NOS2	BCL2L1	GBAS		SIVA1	C13orf15
		MIEN1			ANKIB1	PPFIA1			LOC100422737				C7		AGPAT2	ARNT	NPR2			FDFT1	MIR133A2	CIB1		TRIM4	CLDN11		LRMP			BCLAF1	CCT2				ST7	SFTPB			hsa-mir-661	SDHA	ZNF706	NEMF		KSR1	ID1	PHKG1		CDCA4	NAA16
		PGAP3			GATAD1	FADD							C9		EGFL7	CTSK	RMRP			GATA4		ZNF710			PRKCI		CASC1			PDE7B	FRS2				ST7-AS1	VAMP8			hsa-mir-937	SLC6A3	ANKRD46	KLHDC2		WSB1	COX4I2	PSPH		AHNAK2	OR7E37P
		MIR4728			RBM48	SHANK2							DAB2		MIR126	CTSS	TESK1			FAM167A		C15orf58			SKIL		LYRM5			AHI1	LRRC10				ST7-OT4	USP39			CYC1	SLC9A3	SNX31	METTL21D		C17orf108	MIR3193	SUMF2		C14orf79
					MGC16142	ANO1							FYB		MIR4673	ECM1	TLN1			LINC00208					SLC2A2		C12orf77			FAM54A	MIR3913-2					VAMP5			EEF1D	TERT	FLJ42969	C14orf183		TBC1D3P5		MRPS17		PLD4
					FAM133B	MIR548K							GDNF		MIR4674	ENSA	TPM2			C8orf12					TERC					LINC00271	MIR3913-1					RNF181			GPT	TRIP13	MIR4471	C14orf182		MIR4522		2019-09-14		ADSSL1
					LOC728066								GHR			MCL1	RGP1			FAM86B1					SEC62											TMEM150A			GRINA	PDCD6						ZNF713		MGC23270
													HMGCS1			PI4KB	RUSC2			TDH					TNIK											C2orf68			HSF1	SLC12A7						FKBP9L		KIAA0284
													LIFR			PSMB4	CREB3			DEFB109P1					GPR160											LOC100630918			TONSL	TPPP						SNORA15		ZBTB42
													OXCT1			PSMD4	UNC13B			DEFB130					MYNN														PLEC	EXOC3
													PRKAA1			RFX5	SPAG8			NEIL2					EIF5A2														RPL8	PP7080
													PTGER4			RORC	SIT1			USP17L2					SLC7A14														TSTA3	IRX4
													RPL37			S100A10	TMEM8B			FAM90A25P					LRRC31														ZNF7	CEP72
													SEPP1			S100A11	GBA2			LOC392196					PHC3														ZNF16	AHRR
													ZNF131			VPS72	HINT2			DEFB135					ARPM1														DGAT1	MRPL36
													OSMR			TUFT1	C9orf100			DEFB136					LRRC34														GPAA1	BRD9
													NUP155			PIP5K1A	FP588			DEFB134					RPL22L1														FOXH1	ZDHHC11
													TTC33			ANXA9	ATP8B5P			FAM86B2					LRRIQ4														RECQL4	LPCAT1
													NIPBL			SELENBP1	CCDC107			ZNF705D					SAMD7														LRRC14	CLPTM1L
													FBXO4			PRPF3	C9orf128			FAM66D					MIR569														ZNF623	NKD2
													WDR70			SETDB1	OR13J1			FAM66A					LOC100128164														PUF60	C5orf55
													CCL28			SV2A	MSMP			LOC100133267																			BOP1	CCDC127
													C5orf42			SF3B4	FAM166B			LOC100506990																			SCRIB	PLEKHG4B
													CARD6			SEMA6C	MIR4667																						FBXL6	SLC6A19
													HEATR7B2			MTMR11																							OPLAH	SLC6A18
													EGFLAM			MLLT11																							COMMD5	LRRC14B
													LOC153684			TDRKH																							CPSF1	SDHAP3
													NIM1			CELF3																							CYHR1	LOC728613
													RICTOR			VPS45																							VPS28	MIR4277
													C5orf51			POGZ																							FAM203A	LOC100506688
													PLCXD3			RPRD2																							EXOSC4	MIR4457
													C5orf39			CA14																							SLC39A4	MIR4456
													SNORD72			TMOD4																							ZNF250	MIR4635
													LOC646719			CERS2																							PYCRL
													LOC648987			APH1A																							C8orf33
													CCDC152			PLEKHO1																							GPR172A
													LOC100132356			OAZ3																							GSDMD
													MIR3650			MRPS21																							ARHGAP39
													LOC100506548			ADAMTSL4																							ZNF34
													EGFLAM-AS4			C1orf56																							SHARPIN
																GOLPH3L																							EPPK1
																FAM63A																							SCRT1
																CDC42SE1																							MAF1
																OTUD7B																							PARP10
																CGN																							TIGD5
																ZNF687																							PPP1R16A
																PRUNE																							ZNF251
																MRPL9																							KIFC2
																SCNM1																							NAPRT1
																TNFAIP8L2																							MFSD3
																C1orf54																							ADCK5
																TARS2																							MAPK15
																SNX27																							ZNF707
																ANP32E																							BREA2
																HORMAD1																							FAM83H
																THEM4																							ZNF252
																GABPB2																							TMED10P1
																TCHHL1																							C8orf77
																C1orf51																							NRBP2
																BNIPL																							ZNF517
																RIIAD1																							KIAA1875
																THEM5																							C8ORFK29
																LINGO4																							SPATC1
																LYSMD1																							C8orf82
																MIR554																							LRRC24
																LOC100132111																							C8orf73
																C2CD4D																							SCXB
																MIR4257																							MIR661
																TNFAIP8L2-SCNM1																							HEATR7A
																																							MIR937
																																							MIR939
																																							LOC100128338
																																							SCXA
																																							CCDC166
																																							MIR1234
																																							MIR4664
[truncated: 18 more columns]
