# Supplementary material for: Genomic and transcriptomic alterations associated with drug vulnerabilities and prognosis in adenocarcinoma at the gastroesophageal junction
Source: Nat Commun. 2020 Nov 30;11:6091. doi: 10.1038/s41467-020-19949-6 (PMC7705019; doi:10.1038/s41467-020-19949-6)
Supplement: Supplementary file 12 — Supplementary Data 9 [file 41467_2020_19949_MOESM12_ESM.xlsx]

## Sheet: Supplementary Data 9
Supplementary Data 9. Genes in the focal deletion regions identified in the ACGEJ samples of 124 Chinese patients with WGS data
Cytoband	16q23.1	6p25.3	5q12.1	9p21.3	4q22.1	4q35.1	9p23	16p13.3	3p14.2	10q23.31	16q22.1	20p12.1	8p23.3	3q26.31	1p33	21q22.12	1p36.11	21q22.3	5q21.3	9p21.1	7q31.1	18q23	7q36.3	17p12	22q13.31	10q11.21	14q32.31	11q25	9q21.11	2p24.3	14q21.2	19p13.3	15q12	5q14.3	3p24.1	1p13.3	2q37.3	5q23.3	6q24.3	4p14	5q35.3	12p13.2	18q21.2	17q22	2q37.2	10q22.2	4q31.1	7q11.21	3p25.3
q value	2.5965e-28	6.1827e-18	1.84e-17	1.541e-14	2.3578e-09	4.6939e-08	4.6722e-08	1.753e-06	3.4922e-06	0.00029818	0.0001305	0.00067929	0.0041175	0.0045373	0.0038083	0.0024325	0.0050969	0.0035256	0.00082978	0.0014601	0.010833	0.0050969	0.011768	0.018777	0.020211	0.021306	0.021306	0.025227	0.025227	0.029174	0.02964	0.031269	0.033717	0.00047649	0.0085687	0.042203	0.0059069	0.0061717	0.046636	0.049819	0.049166	0.056619	0.042203	0.079685	0.019889	0.066683	0.098877	0.10179	0.046636
Residual q value	3.6183e-28	6.1827e-18	7.2743e-17	6.6563e-14	2.3578e-09	4.6722e-08	4.6722e-08	1.753e-06	7.5731e-06	0.00034092	0.00034092	0.00067929	0.0041175	0.0045373	0.0048661	0.0050092	0.0093349	0.010573	0.011768	0.011768	0.013859	0.015586	0.016274	0.019415	0.020131	0.021412	0.021412	0.025123	0.025227	0.028237	0.028237	0.029978	0.033958	0.035647	0.040682	0.042203	0.042807	0.045016	0.045016	0.049166	0.049166	0.056548	0.067627	0.076298	0.087978	0.094615	0.095981	0.11268	0.1179
Wide peak boundaries	chr16:78132609-79628615	chr6:1604947-2260147	chr5:58255795-59795615	chr9:21858191-22448445	chr4:91145349-93228974	chr4:185132133-185675357	chr9:8276046-12696032	chr16:5146981-7785864	chr3:59032406-61551167	chr10:89594890-90042464	chr16:68730635-68886435	chr20:14691399-15174855	chr8:1-1253883	chr3:173991480-175773651	chr1:49177080-50517616	chr21:36131963-37095524	chr1:25289447-27337611	chr21:42722412-48129895	chr5:92926309-119809400	chr9:27565752-32388637	chr7:109590981-111371235	chr18:72896990-76835051	chr7:156800520-159138663	chr17:11466525-12456335	chr22:44701586-51304566	chr10:38736056-42972629	chr14:81999711-103394490	chr11:130778342-135006516	chr9:37586984-71161131	chr2:15770013-16737513	chr14:45417758-45560175	chr19:1021472-1286743	chr15:1-49451335	chr5:79923473-93862184	chr3:28339823-31204192	chr1:92952268-120168810	chr2:239460086-243199373	chr5:126988589-128306488	chr6:147882500-149069864	chr4:27017952-52711330	chr5:176523454-180915260	chr12:11714440-12229254	chr18:47806331-52505066	chr17:56415693-56576117	chr2:235909791-237075024	chr10:77168051-77544925	chr4:140476237-141186844	chr7:65228584-66142337	chr3:1-39854644
Genes in wide peak	WWOX	FOXC1	hsa-mir-582	CDKN2A	FAM190A	CASP3	PTPRD	RBFOX1	FHIT	PTEN	CDH1	MACROD2-AS1	FBXO25	NAALADL2	BEND5	hsa-mir-802	hsa-mir-1976	ADARB1	hsa-mir-1244-2	hsa-mir-873	LRRN3	GALR1	hsa-mir-595	hsa-mir-744	hsa-mir-3201	ACTR3BP5	hsa-mir-4309	OPCML	hsa-mir-1299	MYCN	FAM179B	ATP5D	hsa-mir-147b	hsa-mir-2277	hsa-mir-466	hsa-mir-942	hsa-mir-3133	FBN2	SASH1	hsa-mir-574	hsa-mir-340	ETV6	DCC	SUPT4H1	AGAP1	hsa-mir-606	MGST2	ASL	hsa-mir-26a-1
		GMDS	PDE4D	CDKN2B		IRF2				KLLN			C8orf42	MIR4789		RUNX1	CD52	AIRE	hsa-mir-548f-3	LINGO2	IMMP2L	MBP	hsa-mir-153-2	DNAH9	hsa-let-7b	LOC441666	hsa-mir-1247	IGSF9B	ALDH1B1	MYCNOS		CIRBP	hsa-mir-1282	hsa-mir-9-2	TGFBR2	hsa-mir-320b-1	hsa-mir-149	SLC12A2		hsa-mir-1255b-1	hsa-mir-1229		SMAD4	RNF43			MAML3	GUSB	hsa-mir-128-2
			PART1	C9orf53		MLF1IP							ERICH1			RUNX1-IT1	EXTL1	PTTG1IP	hsa-mir-548p	LOC401497	EIF3IP1	ZNF236	PTPRN2	MAP2K4	hsa-mir-1249		hsa-mir-656	NCAPD3	PGM5			CNN2	hsa-mir-627	hsa-mir-4280	RBMS3	hsa-mir-4256	hsa-mir-4269	CTXN3		hsa-mir-4275	CANX		ME2	HSF5				TPST1	hsa-mir-466
				CDKN2B-AS1		CCDC111							ZNF596			MIR802	SFN	C21orf2	hsa-mir-583	MIR876		ZNF516	VIPR2	ZNF18	ACR		hsa-mir-370	ACAD8	SHB			GPX4	hsa-mir-4310	CCNH	AZI2	hsa-mir-197	AGXT	FLJ33630		APBB2	DBN1		MAPK4					CRCP	hsa-mir-3135
						LOC728175							LOC286083				HMGN2	CBS	hsa-mir-2277	MIR873		TSHZ1	UBE3C	MIR744	ARSA		hsa-mir-345	B3GAT1	FRMPD1			POLR2E	hsa-mir-626	CETN3	ZCWPW2	hsa-mir-553	KIF1A			RHOH	F12		MBD2					VKORC1L1	hsa-mir-563
													OR4F21				STMN1	COL6A1	APC			SALL3	DNAJB6		CHKB		hsa-mir-342	THYN1	ZNF658			STK11	hsa-mir-1233-2	CKMT2	GADL1	hsa-mir-137	BOK			CNGA1	FLT4		POLI					KCTD7	hsa-mir-3134
													RPL23AP53				PAFAH2	COL6A2	CAMK4			ZADH2	NCAPG2		CPT1B		hsa-mir-3173	NTM	FAM75A7			ABCA7	hsa-mir-1233-1	COX7C	LOC645206	hsa-mir-760	DTYMK			GABRA2	GRK6		CXXC1					LINC00174	hsa-mir-4270
																	RHCE	CRYAA	CAST			C18orf62	WDR60		TYMP		SERPINA3	JAM3	EXOSC3			SBNO2	hsa-mir-211	HAPLN1		ABCA4	GPC1			GABRA4	GRM6		MEX3C					LOC493754	hsa-mir-885
																	RHD	CSTB	CDO1			LOC284276	ESYT2		FBLN1		BDKRB1	GLB1L2	DCAF10			HMHA1	hsa-mir-1268	VCAN		ADORA3	GPR35			GABRB1	HNRNPAB		ELAC1						ACAA1
																	RPS6KA1	PRMT2	CHD1			LOC339298	LOC154822		PPARA		BDKRB2	VPS26B	CNTNAP3			C19orf24	hsa-mir-3118-6	MEF2C		AGL	HDLBP			GABRG1	HNRNPH1		MRO						ACVR2B
																	SLC30A2	ITGB2	AP3S1			LOC100131655	MIR153-2		MAPK11		CALM1	GLB1L3	ANKRD20A1			MIDN	hsa-mir-3118-4	MSH3		ALX3	NDUFA10			UBE2K	LTC4S		STARD6						ATP2B2
																	ARID1A	LSS	DMXL1				LOC645249		MAPK12		SERPINA6	SPATA19	MCART1			CIRBP-AS1	ACTC1	RASA1		AMPD1	2019-09-02			PCDH7	MGAT1		C18orf54						BTD
																	NR0B2	MX1	EFNA5				MIR595		SBF1		FOXN3	LOC283174	FAM201A			C19orf26	APBA2	RASGRF2		AMPD2	PDCD1			RFC1	MAPK9		SKA1						CAV3
																	CNKSR1	MX2	FER				LOC100506585		UPK3A		CHGA	LOC283177	RG9MTD3				B2M	RPS23		AMY1A	PPP1R7			RPL9	PROP1		C18orf26						CCR4
																	NUDC	NDUFV3	GLRX						WNT7B		DIO3	LOC100128239	C9orf71				NBEAP1	NR2F1		AMY1B	HDAC4			TEC	SLC34A1		SNORA37						CCR8
																	TMEM50A	PCNT	HSD17B4						CELSR1		DYNC1H1	MIR4697	CBWD5				BUB1B	XRCC4		AMY1C	FARP2			TLR1	ZNF354A		LOC100287225						CX3CR1
																	SYF2	PDE9A	KCNN2						PPP6R2		EML1		ANKRD18A				CAPN3	EDIL3		AMY2A	STK25			TXK	SQSTM1								DAZL
																	LDLRAP1	PFKL	LNPEP						ZBED4		GALC		LOC286297				CHRM5	POLR3G		AMY2B	CAPN10			UCHL1	PDLIM7								FANCD2
																	ZNF593	PKNOX1	MAN2A1						SCO2		HSP90AA1		FOXD4L3				CHRNA7	SSBP2		RHOC	PASK			UGDH	ADAMTS2								FBLN2
																	GPN2	PWP2	MCC						PKDREJ		IFI27		IGFBPL1				CKMT1B	RNU5E-1		ATP1A1	ATG4B			PHOX2B	MAML1								GLB1
																	AIM1L	S100B	PAM						NUP50		ITPK1		FOXD4L4				DUT	RNU5D-1		ATP5F1	SNED1			TLR6	GFPT2								GOLGA4
																	TMEM57	SLC19A1	PCSK1						RABL2B		ATXN3		AQP7P1				EPB42	ARRDC3		CAPZA1	ANO7			ATP8A1	GNB2L1								GRM7
																	PIGV	SUMO3	PGGT1B						GRAMD4		NDUFB1		KGFLP1				FBN1	ATG10		CASQ2	THAP4			SLC30A9	RGS14								HRH1
																	FAM54B	TFF1	SRP19						MLC1		SERPINA5		FAM75A6				GABRA5	FAM172A		CD2	ANKMY1			CORIN	BTNL3								IL5RA
																	C1orf63	TFF2	ST8SIA4						KIAA0930		SERPINA1		MGC21881				GABRB3	GPR98		CD53	RNPEPL1			PTTG2	LMAN2								IRAK2
																	MAN1C1	TFF3	REEP5						MAPK8IP2		SERPINA4		TOMM5				GABRG3	ZCCHC9		CD58	GAL3ST2			LIAS	MGAT4B								ITGA9
																	SEPN1	TRAPPC10	ATG12						PLXNB2		PPP2R5C		FAM74A1				GANC	ATP6AP1L		CHI3L2	C2orf54			LIMCH1	B4GALT7								ITPR1
																	GPATCH3	TMPRSS2	NREP						BRD1		LGMN		FAM74A4				GATM	LYSMD3		CNN3	ING5			TBC1D1	TBC1D9B								RPSA
																	CEP85	TRPM2	RAB9BP1						ARHGAP8		PSMC1		ZNF658B				GCHFR	POU5F2		COL11A1	MGC16025			PDS5A	N4BP3								MLH1
																	C1orf135	U2AF1	TTC37						TBC1D22A		MOK		LOC440896				PDIA3	ACOT12		CSF1	TWIST2			KLHL5	OR4F3								MOBP
																	LIN28A	UBE2G2	PJA2						ATXN10		TRAF3		ANKRD20A3				IPW	TMEM167A		DBT	NEU4			KLF3	PRELID1								MYD88
																	FAM110D	C21orf33	RHOBTB3						FAM19A5		VRK1		ANKRD20A2				ITPKA	MBLAC2		DPYD	MTERFD2			RBM47	ZNF354C								OGG1
																	DHDDS	PDXK	ELL2						RIBC2		WARS		AQP7P3				IVD	TMEM161B		DR1	OTOS			OCIAD1	C5orf45								OXTR
																	SH3BGRL3	RRP1	PPIP5K2						SMC1B		YY1		LOC442421				LTK	NBPF22P		S1PR1	MYEOV2			COMMD8	DDX41								PLCD1
																	ZDHHC18	MCM3AP	TNFAIP8						NCAPH2		GPR68		CBWD3				MAP1A	MIR9-2		CELSR2	OR6B3			TMEM33	RAB24								PPARG
																	TRIM63	ABCG1	TMED7						GTSE1		TCL1A		FAM27A				MEIS2	FLJ42709		EXTL2	LOC150935			PGM2	FAM193B								RAB5A
																	UBXN11	WDR4	COMMD10						MOV10L1		GPR65		LOC572558				MFAP1	LINC00461		F3	LOC200772			C4orf19	TMED9								RAF1
																	C1orf172	FTCD	ERAP1						FAM118A		DLK1		PGM5P2				TRPM1	SCARNA18		GCLM	CXXC11			CHRNA9	NHP2								RARB
																	PDIK1L	HSF2BP	FLJ11235						TTC38		CCNK		LOC642236				NDN	LOC100129716		GNAI3	DUSP28			N4BP2	RNF130								SNORA62
																	PAQR7	RRP1B	GIN1						C22orf26		RPS6KA5		FAM75A2				OCA2	LOC100131067		GNAT2	AQP12A			ATP10D	CLK4								RPL15
																	ZNF683	DIP2A	TRIM36						MIOX		TRIP11		FAM75A4				PLCB2	MIR2277		GSTM1	OR6B2			KIAA1239	CNOT6								RPL32
																	CATSPER4	POFUT2	RIOK2						PRR5		TCL1B		LOC642929				RAD51	MIR4280		GSTM2	FLJ43879			SLAIN2	NSD1								SATB1
																	TRNP1	ICOSLG	FEM1C						TRMU		TECPR2		LOC643648				RYR3	MTRNR2L2		GSTM3	MIR149			WDR19	GMCL1P1								SCN5A
																	LOC646471	C2CD2	SEMA6A						PANX2		GOLGA5		CBWD6				SCG5	MIR3607		GSTM4	PRR21			GUF1	RMND5B								SCN10A
																	MIR1976	DNMT3L	EPB41L4A						CERK		FBLN5		FAM75A1				SLC12A1	MIR3660		GSTM5	AQP12B			FLJ13197	BTNL8								SEC13
																	MIR3917	ZNF295	ERAP2						ALG12		CYP46A1		FAM74A2				SNRPN	LOC100505894		HSD3B1	D2HGDH			NSUN7	DOK3								SETMAR
																		UBASH3A	FBXL17						CRELD2		PAPOLA		FOXD4L6				SORD	MIR3977		HSD3B2	LOC728323			TMEM156	ZFP2								SLC6A1
																		SLC37A1	YTHDC2						ADM2		PTPN21		FOXD4L5				SPINT1			IGSF3	PP14571			CWH43	RUFY1								SLC6A6
																		PCBP3	MCTP1						TRABD		RCOR1		LOC653501				SRP14			KCNA2	BOK-AS1			TLR10	PRR7								SLC6A11
																		C21orf58	NUDT12						SELO		DICER1		KGFLP2				THBS1			KCNA3	MIR4269			FAM114A1	OR4F16								STAC
																		YBEY	SPATA9						HDAC10		FLRT2		FAM75A3				TJP1			KCNA10	MIR2467			ARAP2	TRIM7								SYN2
																		TSPEAR	TSSK1B						LDOC1L		C14orf109		FAM75A5				TP53BP1			KCNC4	MIR4440			OCIAD2	MXD3								TGFBR2
																		LINC00112	FAM172A						SHANK3		TCL6		FAM74A3				TYRO3			KCND3	MIR4786			GNPDA2	TRIM52								THRB
																		LINC00111	ANKRD32						TUBGCP6		PRO1768		CNTNAP3B				UBE3A			MOV10	MIR4441			NFXL1	AGXT2L2								TIMP4
																		RIPK4	TSLP						LOC90834		SERPINA10		ANKRD20A4				MKRN3			NGF				NIPAL1	TRIM41								TOP2B
																		AGPAT3	C5orf30						LMF2		GLRX5		FOXD4L2				SLC30A4			NHLH2				SHISA3	COL23A1								NR2C2
																		PRDM15	SLC25A46						PHF21B		EVL		LOC100132352				PAR5			NRAS				KLB	SCGB3A1								UBE2E1
																		TMPRSS3	EPB41L4A-AS1						KLHDC7B		C14orf129		FAM27C				EIF3J			OVGP1				COX7B2	ZNF354B								UBE2E2
																		COL18A1	SLCO6A1						LOC150381		CINP		FAM95B1				JMJD7-PLA2G4B			PSMA5				SLC10A4	OR2Y1								UBP1
																		LRRC3	POU5F2						C22orf40		ASB2		FAM27B				SNAP23			PTGFRN				C4orf34	BTNL9								VHL
																		C21orf56	STARD4						CN5H6.4		CPSF2		LOC100133920				HERC2			ABCD3				DCAF4L1	LOC202181								WNT7A
																		C21orf67	WDR36						LOC284933		KCNK10						SNURF			RAP1A				YIPF7	RASGEF1C								XPC
																		FAM207A	ARSK						RPL23AP82		C14orf102						SLC28A2			SNORD21				FRYL	FAM153A								BRPF1
																		RSPH1	FAM81B						LOC339685		ATG2B						COPS2			RPL5				ZAR1	OR2V2								COLQ
																		UMODL1	CCDC112						C22orf34		UBR7						TGM5			SORT1				LOC344967	ZNF454								EOMES
																		LINC00313	DCP2						CHKB-CPT1B		MEG3						PPIP5K1			SARS				KCTD8	C5orf60								CAMK1
																		C21orf90	LIX1						LINC00207		SMEK1						AQR			SLC16A1				BEND4	LOC340037								BHLHE40
																		MCM3AP-AS1	C5orf27						MIRLET7BHG		BTBD7						SECISBP2L			STXBP3				GRXCR1	PFN3								KAT2B
																		SIK1	AQPEP						FLJ46257		TDP1						ARHGAP11A			SYCP1				DTHD1	ZNF879								LRRFIP2
																		LINC00479	KIAA0825						IL17REL		ZNF839						LCMT2			TAF13				LOC401127	MIR340								SLC22A14
																		ZNF295-AS1	GPR150						MIRLET7A3		SPATA7						SLC12A6			TBX15				MIR574	SNORD95								SLC22A13
																		C21orf128	DTWD2						MIRLET7B		KCNK13						RASGRP1			TSHB				RELL1	SNORD96A								SH3BP5
																		LINC00315	RGMB						LINC00229		C14orf132						SERF2			VCAM1				MIR4275	ZFP62								SLC4A7
																		LINC00319	RFESD						FAM116B		DDX24						GPR176			WNT2B				MIR4802	CBY3								VGLL4
																		LOC284837	FAM170A						PIM3		UNC79						CHP			CSDE1				MIR4801	FAM153C								EDEM1
																		KRTAP12-2	FAM174A						ODF3B		BEGAIN						OIP5			EVI5					LOC728554								TBC1D5
																		KRTAP12-1	SLCO4C1						PRR5-ARHGAP8		PPP4R4						BAHD1			BCAR3					AACSP1								TATDN2
																		KRTAP10-10	TICAM2						SYCE3		MOAP1						FAN1			TTF2					LOC729678								EPM2AIP1
																		LINC00162	FLJ35946						LOC730668		DIO3OS						CEP152			CDC14A					OR4F29								TRANK1
																		COL18A1-AS1	TMEM232						LOC100128946		BCL11B						MAPKBP1			RTCD1					LOC100132062								SRGAP3
																		KRTAP10-4	LOC644100						LOC100144603		OTUB2						GOLGA8A			SLC16A4					LOC100132287								IQSEC1
																		KRTAP10-6	SNORA13						LOC100271722		MEG8						RTF1			CD101					LOC100133331								DLEC1
																		KRTAP10-7	MIR583						MIR1249		WDR25						CYFIP1			ARHGAP29					MIR1229								EXOG
																		KRTAP10-9	LOC728342						MIR3201		LINC00341						MGA			LRIG2					MIR4638								XYLB
																		KRTAP10-1	LOC100133050						MIR3619		CLMN						VPS39			LPPR4					LOC100859930								OXSR1
																		KRTAP10-11	LOC100289230						LOC100506714		CATSPERB						FAM189A1			TSPAN2													NR1D2
																		KRTAP10-2	LOC100289673						MIR4763		ZC3H14						CCNDBP1			BCAS2													PDCD6IP
																		KRTAP10-5	MIR1244-1						MIR4762		RIN3						EID1			WARS2													ARPC4
																		KRTAP10-8	TMED7-TICAM2						MIR4535		C14orf159						C15orf2			CEPT1													CTDSPL
																		KRTAP10-3	MIR2277								IFI27L2						C15orf63			VAV3													TADA3
																		KRTAP12-3	MIR1244-3								SETD3						TMEM87A			HBXIP													CRTAP
																		KRTAP12-4	MIR1244-2								HHIPL1						RPAP1			AP4B1													ATG7
																		KRTAP10-12	LOC100505678								C14orf142						DKFZP434L187			PHTF1													CHL1
																		LOC642852									FAM181A						PLDN			AHCYL1													ARPP21
																		LINC00163									EFCAB11						GREM1			WDR3													SCN11A
																		SSR4P1									WDR20						RPUSD2			MAN1A2													CAND2
																		LOC100129027									ANKRD9						TUBGCP4			DDX20													CLASP2
																		LOC100505746									AK7						EHD4			MTF2													GPD1L
																											IFI27L1						DUOX2			NTNG1													RFTN1
																											TTC8						MYEF2			WDR47													NUP210
																											TC2N						NDUFAF1			CLCC1													PLCL2
																											SLC24A4						NUSAP1			SLC35A3													ANKRD28
																											SLC25A29						TMEM85			RWDD3													CAPN7
																											DEGS2						SPTBN5			PTPN22													MKRN2
																											LINC00239						CTDSPL2			SNORA66													FBXL2
																											GSC						KLF13			CHIA													CNOT10
																											SERPINA12						DUOX1			GPSM2													THUMPD3
																											PRIMA1						MAGEL2			SLC25A24													SUSD5
																											TTC7B						DLL4			DNTTIP2													HACL1
																											C14orf49						INO80			TMED5													TTLL3
																											EML5						PPP1R14D			HAO2													CNTN6
																											LINC00521						MTMR10			SNX7													LSM3
																											SERPINA11						ZNF770			TRIM33													RBMS3
																											LOC283585						HAUS2			DPH5													NKIRAS1
																											LOC283587						FAM82A2			GPR88													LINC00312
																											FAM181A-AS1						DNAJC17			CCDC76													LMCD1
																											SNHG10						NOP10			RSBN1													VILL
																											C14orf177						NDNL2			GDAP2													C3orf32
																											SLC25A47						C15orf24			FAM46C													TRNT1
																											LINC00523						PAK6			PALMD													DYNC1LI1
																											CCDC85C						CASC5			FNBP1L													CRBN
																											ITPK1-AS1						AVEN			ST7L													C3orf19
																											SERPINA9						ATP10A			PRPF38B													GHRL
																											COX8C						GJD2			PRMT6													CMTM6
																											SERPINA13						STARD9			SLC22A15													SLC25A38
																											C14orf64						VPS18			RNPC3													OXSM
																											RTL1						SQRDL			LRIF1													ARL8B
																											LOC400236						ZFP106			CTTNBP2NL													SETD5
																											LOC400238						SPATA5L1			FAM212B													TMEM40
																											DICER1-AS1						CHAC1			TMEM167B													NGLY1
																											MIR127						C15orf29			OLFML3													TMEM111
																											MIR134						WDR76			AMIGO1													BRK1
																											MIR136						TMEM62			KIAA1324													RAD18
																											MIR154						SEMA6D			PTBP2													WDR48
																											MIR299						SPG11			HIAT1													LRRN1
																											CCDC88C						ELL3			RBM15													CIDEC
																											MIR323A						NIPA2			DCLRE1B													ZFYVE20
																											MIR337						C15orf48			WDR77													AZI2
																											MIR345						C15orf41			EPS8L3													MTMR14
																											MIR376C						ZFYVE19			VTCN1													MRPS25
																											MIR369						FRMD5			DENND2D													CSRNP1
																											MIR376A1						DISP2			SIKE1													GORASP1
																											MIR377						CHRFAM7A			TRIM45													CRELD1
																											MIR379						ULK4P3			VANGL1													TMEM43
																											MIR380						ULK4P1			GPR61													ZNF385D
																											MIR381						ARHGAP11B			PROK1													HDAC11
																											MIR382						ATPBD4			PSRC1													TSEN2
																											MIR433						C15orf57			ATP1A1OS													GRIP2
																											MIR431						C15orf23			FAM40A													C3orf20
																											MIR329-1						BMF			DNAJA1P5													JAGN1
																											MIR329-2						SHF			HENMT1													GHRLOS2
																											MIR323B						DUOXA1			OLFM3													IL17RC
																											MIR409						SNORD107			MAB21L3													EAF1
																											MIR412						CHST14			SLC44A3													DCLK3
																											MIR410						CASC4			ATXN7L2													OXNAD1
																											MIR376B						TUBGCP5			C1orf194													CMTM7
																											MIR485						TGM7			LRRC39													OSBPL10
																											MIR493						CATSPER2			HSD3BP4													C3orf24
																											MIR432						NIPA1			DRAM2													LRRC3B
																											MIR494						PLA2G4E			C1orf88													GALNTL2
																											MIR495						TRIM69			C1orf162													KCNH8
																											MIR496						PAR1			SYT6													TRIM71
																											MIR487A						C15orf43			TMEM56													CHCHD4
																											MIR539						LOC145663			NBPF4													METTL6
																											MIR376A2						LOC145845			SLC30A7													TAMM41
																											MIR487B						TMCO5A			RP11-165H20.1													IL17RE
																											SCARNA13						ZSCAN29			DENND2C													SGOL1
																											MIR411						TTBK2			LPPR5													PP2D1
																											MIR654						CDAN1			FNDC7													EFHB
																											MIR655						STRC			SASS6													CPNE9
																											MIR656						CSNK1A1P1			UBL4B													LOC152024
																											SNORD113-1						OTUD7A			ALG14													ZCWPW2
																											SNORD113-2						SPRED1			SPAG17													CMC1
																											SNORD113-4						PGBD4			HIPK1													NEK10
																											SNORD113-5						ADAL			AKR7A2P1													CMTM8
																											SNORD113-6						EXD1			AKNAD1													FGD5
																											SNORD113-7						FSIP1			MAGI3													CIDECP
																											SNORD113-9						RHOV			FAM19A3													CNTN4
																											SNORD114-1						UBR1			FAM102B													XIRP1
																											SNORD114-2						PATL2			SYPL2													TTC21A
																											SNORD114-3						LPCAT4			CYB561D1													STT3B
																											SNORD114-4						PLA2G4F			PPM1J													LOC285326
																											SNORD114-5						LRRC57			CCDC18													SUMF1
																											SNORD114-6						C15orf55			MYBPHL													RPUSD3
																											SNORD114-7						HMGN2P46			FAM69A													PRRT3
																											SNORD114-8						SLC24A5			SLC6A17													LOC285370
																											SNORD114-9						LOC283683			FRRS1													LOC285375
																											SNORD114-10						OR4N4			MIR137HG													DPH3
																											SNORD114-11						LOC283710			MIR137													LOC339862
																											SNORD114-12						FAM98B			MIR197													C3orf35
																											SNORD114-13						PLA2G4D			FLJ31662													GADL1
																											SNORD114-14						HERC2P3			LOC440600													ZNF860
																											SNORD114-15						GOLGA6L1			BCL2L15													COL6A4P1
																											SNORD114-16						GOLGA8G			PGCP1													TPRXL
																											SNORD114-17						GOLGA8IP			SRG7													LHFPL4
																											SNORD114-18						SNORD108			CYMP													VENTXP7
																											SNORD114-19						SNORD109A			LOC643441													LOC401052
																											SNORD114-20						SNORD109B			LOC644242													MIR128-2
																											SNORD114-21						SNORD115-1			LOC648740													MIR26A1
																											SNORD114-22						WHAMMP3			NBPF6													LOC440944
																											SNORD114-23						POTEB			SCARNA2													SNORA6
																											SNORD114-24						FMN1			MIR548D1													SNORA7A
																											SNORD114-25						SNORD64			MIR553													TMPPE
																											SNORD114-26						PAR4			LOC729970													LOC644990
																											SNORD114-27						PAR-SN			LOC729987													LOC645206
																											SNORD114-28						LOC348120			MIR942													MIR563
																											SNORD114-29						MRPL42P5			MIR760													MIR885
																											SNORD114-30						C15orf52			LOC100128787													EGOT
																											SNORD114-31						GOLGA8E			LOC100129046													GHRLOS
																											MIR758						OR4M2			LOC100129138													LOC100128640
																											MIR668						OR4N3P			LOC100129269													LOC100129480
																											MIR770						SHC4			LOC100129620													LOC100132526
																											SNORA11B						CTXN2			LOC100131564													LOC100288428
																											MIR300						HERC2P2			LOC100287722													MIR4270
																											MIR541						C15orf53			MIR320B1													MIR3714
																											MIR665						C15orf54			MIR4256													FGD5-AS1
																											MIR543						DUOXA2			MIR548AA1													LOC100505696
																											MIR889						MIR211			LOC100506343													LOC100507582
																											LOC100129345						NF1P2			TMEM56-RWDD3													ARPC4-TTLL3
																											MIR1247						HERC2P9			MIR2682													MIR4791
																											MIR1185-1						WHAMMP2																MIR4790
																											MIR1185-2						GOLGA8B																MIR548AC
																											MIR1197						EIF2AK4																MIR4792
																											MIR1193						CATSPER2P1																MIR4442
																											MIR4309						LOC503519
																											MIR3173						CKMT1A
																											LOC100507043						SERINC4
																											MIR2392						C15orf62
																																	C15orf56
																																	PHGR1
																																	LOC645212
																																	CHEK2P2
																																	LOC646214
																																	CXADRP2
																																	LOC646278
																																	REREP3
																																	LOC653061
																																	LOC653075
																																	MIR626
																																	MIR627
																																	ANP32AP1
																																	SNORD116-19
																																	GOLGA6L6
																																	LOC727924
																																	LOC728758
																																	OIP5-AS1
																																	GOLGA8C
																																	PWRN1
																																	PWRN2
																																	SNORD116-1
																																	SNORD116-2
																																	SNORD116-3
																																	SNORD116-4
																																	SNORD116-5
																																	SNORD116-6
																																	SNORD116-7
																																	SNORD116-8
																																	SNORD116-9
																																	SNORD116-10
																																	SNORD116-11
																																	SNORD116-12
																																	SNORD116-13
																																	SNORD116-14
																																	SNORD116-15
																																	SNORD116-16
																																	SNORD116-17
																																	SNORD116-18
																																	SNORD116-20
																																	SNORD116-21
																																	SNORD116-22
																																	SNORD116-23
																																	SNORD116-24
																																	SNORD116-25
																																	SNORD115-2
																																	SNORD116-26
																																	SNORD116-27
																																	SNORD115-3
																																	SNORD115-4
																																	SNORD115-5
																																	SNORD115-6
																																	SNORD115-7
																																	SNORD115-8
																																	SNORD115-9
																																	SNORD115-10
																																	SNORD115-11
																																	SNORD115-12
																																	SNORD115-13
																																	SNORD115-14
																																	SNORD115-15
																																	SNORD115-16
																																	SNORD115-17
																																	SNORD115-18
																																	SNORD115-19
																																	SNORD115-20
																																	SNORD115-21
																																	SNORD115-22
																																	SNORD115-23
																																	SNORD115-25
																																	SNORD115-26
																																	SNORD115-29
																																	SNORD115-30
																																	SNORD115-31
																																	SNORD115-32
																																	SNORD115-33
																																	SNORD115-34
																																	SNORD115-35
																																	SNORD115-36
																																	SNORD115-37
																																	SNORD115-38
																																	SNORD115-39
																																	SNORD115-40
																																	SNORD115-41
																																	SNORD115-42
																																	SNORD115-43
																																	SNORD115-44
																																	SNORD116-28
																																	SNORD116-29
																																	SNORD115-48
																																	SNORD115-24
																																	SNORD115-27
																																	SNORD115-28
																																	SNORD115-45
																																	SNORD115-47
																																	MIR147B
																																	LOC100128714
																																	LOC100131089
																																	ANKRD63
																																	HERC2P7
																																	GOLGA8F
																																	GOLGA8DP
																																	JMJD7
																																	PLA2G4B
																																	ULK4P2
																																	LOC100288615
																																	LOC100288637
																																	LOC100289656
																																	MIR1233-1
																																	MIR1282
																																	LOC100306975
																																	MIR1233-2
																																	MIR4310
																																	MIR3942
																																	LOC100505648
																																	LOC100507466
																																	SERF2-C15ORF63
																																	MIR4509-1
																																	MIR4509-2
																																	MIR4508
																																	MIR4510
																																	MIR4509-3
																																	MIR4715
																																	TMCO5B
[truncated: 6 more columns]
